# Supplementary material for: Transcriptomic Insights into Paclobutrazol-Induced Modulation of Metabolic and Signaling Pathways During Microtuberization of Potato Solanum tuberosum L
Source: Int J Mol Sci. 2026 May 21;27(10):4618. doi: 10.3390/ijms27104618 (PMC13207467; doi:10.3390/ijms27104618)
Supplement: Supplementary file 1 [file ijms-27-04618-s001.zip]

Archive with 4 entries (4 files):
- Supplementary Figure S1.pdf
- Table S1_TFs.xlsx
- Table S2_ UP PBZ GENES.xlsx
- Table S3 PBZ.xlsx
