# Supplementary material for: Transcriptomic Insights into Paclobutrazol-Induced Modulation of Metabolic and Signaling Pathways During Microtuberization of Potato Solanum tuberosum L
Source: Int J Mol Sci. 2026 May 21;27(10):4618. doi: 10.3390/ijms27104618 (PMC13207467; doi:10.3390/ijms27104618)
Supplement: Supplementary file 1 [file ijms-27-04618-s001.zip › Table S1_TFs.xlsx]

## Sheet: string_protein_annotations
#node	identifier	domain_summary
ADAP	Q94AN4	AP2-like ethylene-responsive transcription factor At1g16060; Probably acts as a transcriptional activator. Binds to the GCC-box pathogenesis-related promoter element. May be involved in the regulation of gene expression by stress factors and by components of stress signal transduction pathways (By similarity).
AGL15	Q38847	Agamous-like MADS-box protein AGL15; Transcription factor involved in the negative regulation of flowering, probably through the photoperiodic pathway. Acts as both an activator and a repressor of transcription. Binds DNA in a sequence- specific manner in large CArG motif 5'-CC (A/T)8 GG-3'. Participates probably in the regulation of programs active during the early stages of embryo development. …
AGL6	P29386	Agamous-like MADS-box protein AGL6; Probable transcription factor. Forms a heterodimer via the K- box domain with AG, that could be involved in genes regulation during floral meristem development.
AGL62	Q9FKK2	Agamous-like MADS-box protein AGL62; Probable transcription factor. Required for suppression of cellularization and promotion of nuclear proliferation during early endosperm development. The FERTILIZATION-INDEPENDENT SEED (FIS) polycomb complex is required for suppression of ALG62 expression at the end of the syncytial phase of endosperm development.
AHL17	Q9LTA2	AT-hook motif nuclear-localized protein 17; Transcription factor that specifically binds AT-rich DNA sequences related to the nuclear matrix attachment regions (MARs).
AIL7	Q6J9N8	AP2-like ethylene-responsive transcription factor AIL7; Probably acts as a transcriptional activator. Binds to the GCC-box pathogenesis-related promoter element. May be involved in the regulation of gene expression by stress factors and by components of stress signal transduction pathways (By similarity); Belongs to the AP2/ERF transcription factor family. AP2 subfamily.
ANT	Q38914	AP2-like ethylene-responsive transcription factor ANT; Transcription activator that recognizes and binds to the DNA consensus sequence 5'-CAC[AG]N[AT]TNCCNANG-3'. Required for the initiation and growth of ovules integumenta, and for the development of female gametophyte. Plays a critical role in the development of gynoecium marginal tissues (e.g. stigma, style and septa), and in the fusion of car…
AP3	P35632	Floral homeotic protein APETALA 3; Probable transcription factor involved in the genetic control of flower development. Is required for normal development of petals and stamens in the wild-type flower. Forms a heterodimer with PISTILLATA that is required for autoregulation of both AP3 and PI genes. AP3/PI heterodimer interacts with APETALA1 or SEPALLATA3 to form a ternary complex that could be re…
ARF16	Q93YR9	Auxin response factor 16; Auxin response factors (ARFs) are transcriptional factors that bind specifically to the DNA sequence 5'-TGTCTC-3' found in the auxin-responsive promoter elements (AuxREs). Could act as transcriptional activator or repressor. Formation of heterodimers with Aux/IAA proteins may alter their ability to modulate early auxin response genes expression.
ARF9	Q9XED8	Auxin response factor 9; Auxin response factors (ARFs) are transcriptional factors that bind specifically to the DNA sequence 5'-TGTCTC-3' found in the auxin-responsive promoter elements (AuxREs). Could act as transcriptional activator or repressor. Formation of heterodimers with Aux/IAA proteins may alter their ability to modulate early auxin response genes expression.
AS1	O80931	Transcription factor AS1; Transcription factor required for normal cell differentiation. Positively regulates LATERAL ORGAN BOUNDARIES (LOB) within the shoot apex, and the class III HD-ZIP genes REV, PHB, and PHV. Interacts directly with ASYMMETRIC LEAVES 2 (LBD6/AS2) to repress the knox homeobox genes BP/KNAT1, KNAT2, and KNAT6 and the abaxial determinants ARF3/ETT, KAN2 and YAB5. May act in par…
ATH1	P48731	Homeobox protein ATH1; Transcription factor which may be involved in the signal transduction pathway downstream of the COP1 gene. Controls floral competency as a specific activator of FLC expression. Is responsive of the nuclear import of SHOOT MERISTEMLESS (STM). Belongs to the TALE/BELL homeobox family.
AtMYB79	Q9T0G9	Myb domain protein 79.
BBX20	Q0IGM7	B-box zinc finger protein 20; Acts as positive regulator of seedling photomorphogenesis. Plays a negative role in brassinosteroid responses.
BHLH128	Q8H102	Transcription factor bHLH128.
BHLH25	Q9T072	Transcription factor bHLH25.
BHLH41	Q9LTS4	Putative transcription factor bHLH041.
BHLH71	Q56XR0	Transcription factor bHLH71; Transcription factor. May be involved in the differentiation of stomatal guard cells.
BHLH84	Q7XHI9	Transcription factor bHLH84; Belongs to the bHLH protein family.
BHLH96	Q9C7T4	Transcription factor bHLH96.
BLH2	Q9SW80	BEL1-like homeodomain protein 2; Transcription factor that establishes leaf shape by repressing growth in specific subdomains of the leaf. Negatively regulates knox homeobox gene KNAT1/BP expression.
CBP60D	Q0WVV6	Calmodulin-binding protein 60 D; Transcription activator that binds DNA in a sequence-specific manner, likely 5'-GAAATTTTGG-3', to promote the expression of target genes; Belongs to the plant ACBP60 protein family.
CIP4.1	F4JHQ0	COP1-interacting protein 4.1.
DOF3.4	Q39088	Dof zinc finger protein DOF3.4; Transcription factor that binds specifically to a 5'-AA[AG]G- 3' consensus core sequence. Enhances the DNA binding of OBF transcription factors to OCS elements.
DOF5.7	Q9LSL6	Dof zinc finger protein DOF5.7; Transcription factor that binds specifically to a 5'-AA[AG]G- 3' consensus core sequence.
DOGL3	Q58FV0	Protein DOG1-like 3.
DREB3	Q9LYD3	Dehydration-responsive element-binding protein 3; Probably acts as a transcriptional activator. Binds to the GCC-box pathogenesis-related promoter element. May be involved in the regulation of gene expression by stress factors and by components of stress signal transduction pathways (By similarity); Belongs to the AP2/ERF transcription factor family. ERF subfamily.
ERF062	Q9SVQ0	Ethylene-responsive transcription factor ERF062; Probably acts as a transcriptional activator. Binds to the GCC-box pathogenesis-related promoter element. May be involved in the regulation of gene expression by stress factors and by components of stress signal transduction pathways (By similarity); Belongs to the AP2/ERF transcription factor family. ERF subfamily.
ERF1A	O80337	Ethylene-responsive transcription factor 1A; Acts as a transcriptional activator. Binds to the GCC-box pathogenesis-related promoter element. Involved in the regulation of gene expression by stress factors and by components of stress signal transduction pathways.
ERF1B	Q8LDC8	Ethylene-responsive transcription factor 1B; Acts as a transcriptional activator. Binds to the GCC-box pathogenesis-related promoter element. Involved in the regulation of gene expression during the plant development, and/or mediated by stress factors and by components of stress signal transduction pathways. Seems to be a key integrator of ethylene and jasmonate signals in the regulation of ethyl…
ERF5	O80341	Ethylene-responsive transcription factor 5; Acts as a transcriptional activator. Binds to the GCC-box pathogenesis-related promoter element. Involved in the regulation of gene expression by stress factors and by components of stress signal transduction pathways; Belongs to the AP2/ERF transcription factor family. ERF subfamily.
FAMA	Q56YJ8	Transcription factor FAMA; Transcription activator. Together with MYB88 and MYB124, ensures that stomata contain just two guard cells (GCs) by enforcing a single symmetric precursor cell division before stomatal maturity. Together with SPCH and MUTE, regulates the stomata formation. Required to promote differentiation and morphogenesis of stomatal guard cells and to halt proliferative divisions i…
FD	Q84JK2	Protein FD; Transcription factor required for the transition to flowering promoted by FT; Belongs to the bZIP family.
GATA18	Q8LC79	GATA transcription factor 18; Transcriptional factor that specifically binds 5'-GATA-3' or 5'-GAT-3' motifs within gene promoters (including its own promoter and GATA21 promoter), thus regulating the expression of genes mostly involved in hormone responses and floral organ specification (including genes regulating hormones responses). Regulates both flower and shoot apical meristem (SAM) developm…
GATA21	Q5HZ36	GATA transcription factor 21; Transcriptional regulator that specifically binds 5'-GATA-3' or 5'-GAT-3' motifs within gene promoters. Involved in the modulation of chloroplast development, growth and division in a cytokinin-dependent manner. Repressor of the gibberellic acid (GA) signaling pathway that represses flowering and modulates greening, in a SOC1-dependent manner. Prevents the accumulati…
GATA22	Q9SZI6	Putative GATA transcription factor 22; Transcriptional regulator that specifically binds 5'-GATA-3' or 5'-GAT-3' motifs within gene promoters. Involved in the modulation of chloroplast development, growth and division in a cytokinin-dependent manner. Repressor of the gibberellic acid (GA) signaling pathway that regulates flowering and modulates greening, in a SOC1-dependent manner. Prevents the a…
GATA5	Q9FH57	GATA transcription factor 5; Transcriptional activator that specifically binds 5'-GATA-3' or 5'-GAT-3' motifs within gene promoters. May be involved in the regulation of some light-responsive genes (By similarity). Belongs to the type IV zinc-finger family. Class A subfamily.
HAT14	P46665	Homeobox-leucine zipper protein HAT14; Probable transcription factor.
JUB1	Q9SK55	Transcription factor JUNGBRUNNEN 1; Transcription factor that binds to the 5'- RRYGCCGT-3' consensus core sequence. Central longevity regulator. Negative regulator of leaf senescence. Modulates cellular H(2)O(2) levels and enhances tolerance to various abiotic stresses through the regulation of DREB2A.
MED26C	F4KFC7	Probable mediator of RNA polymerase II transcription subunit 26c; Component of the Mediator complex, a coactivator involved in the regulated transcription of nearly all RNA polymerase II-dependent genes. Mediator functions as a bridge to convey information from gene- specific regulatory proteins to the basal RNA polymerase II transcription machinery. The Mediator complex, having a compact conform…
MGP	Q9ZWA6	Zinc finger protein MAGPIE; Transcription factor that regulates tissue boundaries and asymmetric cell division. Contributes to the sequestration of 'SHORT-ROOT' to the nucleus. Interacts with the SCR and MGP promoters. Does not show transcription activity by itself, but regulates the transcription of downstream genes through interaction with other transcription factors. Binds DNA via its zinc fin…
MIK19.31	Q9FJS9	Similarity to Myb-related transcription activator.
MYB15	Q9LTC4	Transcription factor MYB15; Transcription factor involved in cold-regulation of CBF genes and in the development of freezing tolerance. May be part of a complex network of transcription factors controlling the expression of CBF genes and other genes in response to cold stress. Binds to the MYB recognition sequences in the promoters of CBF1, CBF2 and CBF3 genes. Involved in drought and salt tolera…
MYB17	Q9M2D9	Transcription factor MYB17; Transcription factor that may play a role in flower development by repressing ANT. Regulates the transition of meristem identity from vegetative growth to flowering. Acts downstream of LFY and upstream of AP1. Directly activates AP1 to promote floral fate. Together with LFY and AP1 may constitute a regulatory network that contributes to an abrupt and robust meristem id…
MYB19	Q9LTJ5	Similarity to myb-related transcription factor.
MYB36	Q9FKL2	Transcription factor MYB36; Transcription factors that activates genes required for endodermal differentiation but represses genes involved in proliferative divisions, thus regulating the transition from proliferation to differentiation in root endodermis. Required for Casparian strip formation by positively regulating the expression of the Casparian strip genes CASP1, PER64 and ESB1 and other en…
MYB52	Q6R0C4	Transcription factor MYB52; Transcription factor that confers sensitivity to abscisic acid (ABA) and salt, but tolerance to drought. Regulates secondary cell wall (SCW) biosynthesis, especially in interfascicular and xylary fibers.
MYB67	Q9LTW2	MYB-related transcription factor-like protein.
MYB93	Q9S9Z2	Transcription factor MYB93; Transcription factor that acts as negative regulator of lateral root (LR) development. Required for normal auxin responses during LR development. May be part of a negative feedback loop stimulated specifically in the endodermis upon LR initiation to ensure that LRs are formed only in the correct place.
NAC007	Q9FWX2	NAC domain-containing protein 7; Transcription activator that binds to the secondary wall NAC binding element (SNBE), 5'- (T/A)NN(C/T)(T/C/G)TNNNNNNNA(A/C)GN(A/C/T)(A/T)-3', in the promoter of target genes (By similarity). Involved in xylem formation by promoting the expression of secondary wall-associated transcription factors and of genes involved in secondary wall biosynthesis and programmed c…
NAC035	Q9ZVP8	NAC domain-containing protein 35; Transcription factor that acts as a floral repressor. Controls flowering time by negatively regulating CONSTANS (CO) expression in a GIGANTEA (GI)-independent manner. Regulates the plant cold response by positive regulation of the cold response genes COR15A and KIN1. May coordinate cold response and flowering time.
NAC038	Q9ZQ25	NAM (No apical meristem)-like protein.
NAC058	Q9LS50	NAC domain containing protein 58.
NGA1	O82799	B3 domain-containing transcription factor NGA1; Regulates lateral organ growth. Functionally redundant with NGA2, NGA3 and NGA4.
NLP7	Q84TH9	Protein NLP7; Transcription factor involved in regulation of nitrate assimilation and in transduction of the nitrate signal.
NUDT8	Q8L7W2	Nudix hydrolase 8; Probably mediates the hydrolysis of some nucleoside diphosphate derivatives (By similarity). May be involved in plant immunity and act as a positive regulator of defense response through salicylic acid (SA) signaling.
OFP13	Q9FMC8	Transcription repressor OFP13; Transcriptional repressor that regulates multiple aspects of plant growth and development through the regulation of BEL1-LIKE (BLH) and KNOX TALE (KNAT) homeodomain transcription factors.
OPR1	Q8LAH7	12-oxophytodienoate reductase 1; Specifically cleaves olefinic bonds in alpha,beta-unsaturated carbonyls and may be involved in detoxification or modification of these reactive compounds. May be involved in the biosynthesis or metabolism of oxylipin signaling molecules (Probable). In vitro, reduces 9R,13R-12-oxophytodienoic acid (9R,13R-OPDA) to 9R,13R-OPC-8:0, but only poorly 9S,13S-OPDA, the na…
OPR2	Q8GYB8	12-oxophytodienoate reductase 2; Specifically cleaves olefinic bonds in alpha,beta-unsaturated carbonyls and may be involved in detoxification or modification of these reactive compounds (Probable). May be involved in the biosynthesis or metabolism of oxylipin signaling molecules (Probable). In vitro, reduces 9R,13R-12- oxophytodienoic acid (9R,13R-OPDA) to 9R,13R-OPC-8:0, but only poorly 9S,13S-…
OSM34	P50700	Osmotin-like protein OSM34; Belongs to the thaumatin family.
RGL1	Q9C8Y3	DELLA protein RGL1; Probable transcriptional regulator that acts as a repressor of the gibberellin (GA) signaling pathway. No effect of the BOI proteins on its stability. Probably acts by participating in large multiprotein complexes that repress transcription of GA-inducible genes. Has overlapping but distinct roles in GA signaling compared to RGA and GAI. Regulates the floral development. May a…
SAP	Q9FKH1	Transcriptional regulator STERILE APETALA; Transcriptional regulator involved in the specification of floral identity. Acts as A class cadastral protein by repressing the C class floral homeotic gene AGAMOUS in the external flower organs in association with APETALA2 and other repressors. Is required to maintain floral meristem identity in concert with AGAMOUS. Interacts also with APETALA2 to ensu…
SARD1	Q9C9T2	Protein SAR DEFICIENT 1; Transcription activator that binds DNA in a sequence-specific manner, 5'-GAAATTTTGG-3', to promote the expression of target genes. Recruited to the promoter of ICS1 and other defense-related genes (e.g. PR1 and SID2) in response to both biotic (e.g. Pseudomonas syringae pv. maculicola ES4326) and abiotic stresses (e.g. UV-B), thus triggering slow defense responses by stim…
SCL14	Q9XE58	Scarecrow-like protein 14; Probable transcription factor involved in plant development.
SDR2a	Q9SCU0	Short-chain dehydrogenase reductase 2a; Belongs to the short-chain dehydrogenases/reductases (SDR) family.
SIGA	O24629	RNA polymerase sigma factor sigA; Essential protein. Sigma factors are initiation factors that promote the attachment of plastid-encoded RNA polymerase (PEP) to specific initiation sites and are then released. Controls the transcription of the psaA gene and thus modulates photosystem stoichiometry. Thereby maintains a harmonious electron flow and photosynthetic efficiency.
SOC1	O64645	MADS-box protein SOC1; Transcription activator active in flowering time control. May integrate signals from the photoperiod, vernalization and autonomous floral induction pathways. Can modulate class B and C homeotic genes expression. When associated with AGL24, mediates effect of gibberellins on flowering under short-day conditions, and regulates the expression of LEAFY (LFY), which links floral…
SPCH	Q700C7	Transcription factor SPEECHLESS; Transcription factor acting as an integration node for stomata and brassinosteroid (BR) signaling pathways to control stomatal initiation and development. Activates transcription when in the presence of SCRM/ICE1. Functions as a dimer with SCRM or SCRM2 during stomatal initiation. Required for the initiation, the spacing and the formation of stomata, by promoting …
SPL3	P93015	Squamosa promoter-binding-like protein 3; Trans-acting factor that binds specifically to the consensus nucleotide sequence 5'-TNCGTACAA-3' of AP1 promoter. Binds specifically to the 5'-GTAC-3' core sequence. Promotes both vegetative phase change and flowering. Regulates phase-specific patterns of leaf epidermal differentiation and flowering time, but does not seem to affect leaf shape.
T1K7.2	Q9FZE5	C2H2-like zinc finger protein.
T20F21.22	Q9ZQN7	Homeodomain-like superfamily protein.
TCP13	Q9S7W5	Transcription factor TCP13; Plays a pivotal role in the control of morphogenesis of shoot organs by negatively regulating the expression of boundary-specific genes such as CUC genes, probably through the induction of miRNA (e.g. miR164). Binds to the 3'-ACC-5' repeats in the light-responsive promoter (LRP) of psbD, and activates its transcription. Participates in ovule develpment.
TCP4	Q8LPR5	Transcription factor TCP4; Transcription factor playing a pivotal role in the control of morphogenesis of shoot organs by negatively regulating the expression of boundary-specific genes such as CUC genes, probably through the induction of miRNA (e.g. miR164). Required during early steps of embryogenesis. Participates in ovule develpment. Activates LOX2 expression by binding to the 5'-GGACCA-3' mo…
UMAMIT23	F4HVM3	WAT1-related protein At1g68170.
WIP2-2	Q9SVY1	Zinc finger protein WIP2; Transcriptional regulator required for normal differentiation of the ovary transmitting tract cells and pollen tube growth. In Arabidopsis, the transmitting tract facilitates the transport of pollen tubes to the ovules for fertilization. May play a role in the regulation of AGL8/FUL, which is required for normal pattern of cell division, expansion and differentiation dur…
WOX1	Q6X7K0	WUSCHEL-related homeobox 1; Transcription factor which may be involved in developmental processes.
WRKY40	Q9SAH7	Probable WRKY transcription factor 40; Transcription factor (By similarity). Interacts specifically with the W box (5'-(T)TGAC[CT]-3'), a frequently occurring elicitor- responsive cis-acting element (By similarity).
WRKY44	Q9ZUU0	WRKY transcription factor 44; Transcription factor. Interacts specifically with the W box (5'-(T)TGAC[CT]-3'), a frequently occurring elicitor-responsive cis- acting element. Regulates trichome development, production of mucilage and tannin in seed coats, and maybe root hair development.
WRKY50	Q8VWQ5	Probable WRKY transcription factor 50; Transcription factor. Interacts specifically with the W box (5'-(T)TGAC[CT]-3'), a frequently occurring elicitor-responsive cis- acting element (By similarity); Belongs to the WRKY group II-c family.
WRKY56	Q8VWQ4	Probable WRKY transcription factor 56; Transcription factor. Interacts specifically with the W box (5'-(T)TGAC[CT]-3'), a frequently occurring elicitor-responsive cis- acting element (By similarity); Belongs to the WRKY group II-c family.
WRKY6	Q9C519	WRKY transcription factor 6; Transcription factor involved in the control of processes related to senescence and pathogen defense. Interacts specifically with the W box (5'-(T)TGAC[CT]-3'), a frequently occurring elicitor-responsive cis-acting element. Activates the transcription of the SIRK gene and represses its own expression and that of the WRKY42 genes. Modulates phosphate homeostasis and Pi…
WRKY72	Q9LXG8	Probable WRKY transcription factor 72; Transcription factor. Interacts specifically with the W box (5'-(T)TGAC[CT]-3'), a frequently occurring elicitor-responsive cis- acting element (By similarity); Belongs to the WRKY group II-b family.
WRKY9	Q9C9F0	Probable WRKY transcription factor 9; Transcription factor. Interacts specifically with the W box (5'-(T)TGAC[CT]-3'), a frequently occurring elicitor-responsive cis- acting element (By similarity).
YAB1	O22152	Axial regulator YABBY 1; Involved in the abaxial cell fate determination during embryogenesis and organogenesis. Regulates the initiation of embryonic shoot apical meristem (SAM) development (Ref.3, Ref.6,. Required during flower formation and development, particularly for the patterning of floral organs. Positive regulator of class B (AP3 and PI) activity in whorls 2 and 3. Negative regulator of…
YAB5	Q8GW46	Axial regulator YABBY 5; Promotes adaxial cell identity. Regulates the initiation of embryonic shoot apical meristem (SAM) development. Belongs to the YABBY family.
YUC4	Q9LFM5	Probable indole-3-pyruvate monooxygenase YUCCA4; Involved in auxin biosynthesis. Both isoforms are catalitically active. Involved during embryogenesis and seedling development. Required for the formation of floral organs and vascular tissues. Belongs to the set of redundant YUCCA genes probably responsible for auxin biosynthesis in shoots.
