# Supplementary material for: Transcriptomic Insights into Paclobutrazol-Induced Modulation of Metabolic and Signaling Pathways During Microtuberization of Potato Solanum tuberosum L
Source: Int J Mol Sci. 2026 May 21;27(10):4618. doi: 10.3390/ijms27104618 (PMC13207467; doi:10.3390/ijms27104618)
Supplement: Supplementary file 1 [file ijms-27-04618-s001.zip › Table S2_ UP PBZ GENES.xlsx]

## Sheet: string_protein_annotations (1)
#node	identifier	domain_summary_url
A4UV11_SOLTU	A4UV11	Putative ribosomal protein L34e.
AP1	M1CR53	Uncharacterized protein.
B13G_13	M1CX91	Uncharacterized protein; Belongs to the glycosyl hydrolase 17 family.
B13G_26	M1AYK9	Uncharacterized protein; Belongs to the glycosyl hydrolase 17 family.
BEL13	M1AMS7	Homeobox domain-containing protein.
CCOAOMT	Q8H9B6	Caffeoyl-CoA O-methyltransferase; Methylates caffeoyl-CoA to feruloyl-CoA and 5- hydroxyferuloyl-CoA to sinapoyl-CoA. Plays a role in the synthesis of feruloylated polysaccharides. Involved in the reinforcement of the plant cell wall. Also involved in the responding to wounding or pathogen challenge by the increased formation of cell wall-bound ferulic acid polymers; Belongs to the class I-like S…
CHTA3	M0ZMG2	Uncharacterized protein.
CHTB3	P52405	Endochitinase 3; Defense against chitin-containing fungal pathogens.
CHY2	M1AN25	Fatty acid hydroxylase domain-containing protein; Belongs to the sterol desaturase family.
CKX3	M1A8V5	FAD-binding PCMH-type domain-containing protein.
CS-A	M1D5N3	Cysteine synthase; Belongs to the cysteine synthase/cystathionine beta- synthase family.
Cab1	M1BPZ2	Chlorophyll a-b binding protein, chloroplastic; The light-harvesting complex (LHC) functions as a light receptor, it captures and delivers excitation energy to photosystems with which it is closely associated; Belongs to the light-harvesting chlorophyll a/b-binding (LHC) protein family.
Cyc07-like-2	Q2XPX9	40S ribosomal protein S3a; Belongs to the eukaryotic ribosomal protein eS1 family.
EIF6-2	M1C4H3	Eukaryotic translation initiation factor 6; Binds to the 60S ribosomal subunit and prevents its association with the 40S ribosomal subunit to form the 80S initiation complex in the cytoplasm. May also be involved in ribosome biogenesis.
EXPA2	M1CZK0	Expansin; Causes loosening and extension of plant cell walls by disrupting non-covalent bonding between cellulose microfibrils and matrix glucans. No enzymatic activity has been found. Belongs to the expansin family. Expansin A subfamily.
EXPA9	M1BPZ0	Expansin; Causes loosening and extension of plant cell walls by disrupting non-covalent bonding between cellulose microfibrils and matrix glucans. No enzymatic activity has been found. Belongs to the expansin family. Expansin A subfamily.
GA3ox2	M1A4G2	Fe2OG dioxygenase domain-containing protein; Belongs to the iron/ascorbate-dependent oxidoreductase family.
GLGS_SOLTU	P23509	Glucose-1-phosphate adenylyltransferase small subunit, chloroplastic/amyloplastic; This protein plays a role in synthesis of starch. It catalyzes the synthesis of the activated glycosyl donor, ADP-glucose from Glc-1-P and ATP; Belongs to the bacterial/plant glucose-1-phosphate adenylyltransferase family.
Gln	M0ZZ31	Glutamine synthetase.
HMG3	Q41438	3-hydroxy-3-methylglutaryl-coenzyme A reductase 3; Catalyzes the synthesis of mevalonate. The specific precursor of all isoprenoid compounds present in plants.
InvCD141	M1CQM9	Uncharacterized protein; Belongs to the glycosyl hydrolase 32 family.
K7WTX4_SOLTU	K7WTX4	60S ribosomal protein L12; Belongs to the universal ribosomal protein uL11 family.
KTI-A	M1AKE5	Aspartic protease inhibitor 5.
KTI-B	P58514	Serine protease inhibitor 1 chain A; Potent inhibitor of serine proteases (chymotrypsin and trypsin). Inhibits tightly human leukocyte elastase (HLE). Does not inhibit papain, pepsin nor cathepsin D (cysteine and aspartic proteases). Protects the plant by inhibiting proteases of invading organisms, decreasing both hyphal growth and zoospores germination of Phytophthora infestans; Belongs to the p…
LOX1.7	O22507	Probable linoleate 9S-lipoxygenase 7; Plant lipoxygenases may be involved in a number of diverse aspects of plant physiology including growth and development, pest resistance, and senescence or responses to wounding. Catalyzes the hydroperoxidation of lipids containing a cis,cis-1,4-pentadiene structure.
LOX2.1	O24370	Linoleate 13S-lipoxygenase 2-1, chloroplastic; Plant lipoxygenase involved in a number of diverse aspects of plant physiology including growth and development, pest resistance, and senescence. May not be involved in the bulk production of jasmonate upon wounding. Catalyzes the hydroperoxidation of lipids containing a cis,cis-1,4-pentadiene structure. Linolenic acid is the preferred substrate, bef…
LRR1	M1CY02	LRRNT_2 domain-containing protein.
Lhcb1-2	Q41421	Chlorophyll a-b binding protein, chloroplastic; The light-harvesting complex (LHC) functions as a light receptor, it captures and delivers excitation energy to photosystems with which it is closely associated; Belongs to the light-harvesting chlorophyll a/b-binding (LHC) protein family.
M0ZG14_SOLTU	M0ZG14	Uncharacterized protein; Belongs to the enoyl-CoA hydratase/isomerase family.
M0ZG36_SOLTU	M0ZG36	Uncharacterized protein.
M0ZG37_SOLTU	M0ZG37	Uncharacterized protein.
M0ZG50_SOLTU	M0ZG50	Uncharacterized protein.
M0ZG59_SOLTU	M0ZG59	Uncharacterized protein.
M0ZG60_SOLTU	M0ZG60	PRONE domain-containing protein.
M0ZG69_SOLTU	M0ZG69	Glycerol-3-phosphate SN-2-acyltransferase 4.
M0ZGF0_SOLTU	M0ZGF0	Glucose-6-phosphate 1-epimerase; Belongs to the glucose-6-phosphate 1-epimerase family.
M0ZGF9_SOLTU	M0ZGF9	Protein kinase domain-containing protein.
M0ZGJ4_SOLTU	M0ZGJ4	Uncharacterized protein.
M0ZGK9_SOLTU	M0ZGK9	Protein kinase domain-containing protein.
M0ZGN7_SOLTU	M0ZGN7	Uncharacterized protein.
M0ZGP1_SOLTU	M0ZGP1	Protein kinase domain-containing protein.
M0ZGP7_SOLTU	M0ZGP7	Uncharacterized protein; Belongs to the cytochrome P450 family.
M0ZGW2_SOLTU	M0ZGW2	FAD-binding FR-type domain-containing protein.
M0ZGX5_SOLTU	M0ZGX5	Aminotran_1_2 domain-containing protein.
M0ZH16_SOLTU	M0ZH16	AMP-binding domain-containing protein.
M0ZH46_SOLTU	M0ZH46	LRAT domain-containing protein.
M0ZH97_SOLTU	M0ZH97	GATA-type domain-containing protein.
M0ZHA2_SOLTU	M0ZHA2	Aminotran_1_2 domain-containing protein.
M0ZHA8_SOLTU	M0ZHA8	Uncharacterized protein.
M0ZI51_SOLTU	M0ZI51	Aa_trans domain-containing protein.
M0ZIB2_SOLTU	M0ZIB2	Uncharacterized protein.
M0ZIB4_SOLTU	M0ZIB4	Uncharacterized protein.
M0ZIB7_SOLTU	M0ZIB7	Uncharacterized protein.
M0ZID5_SOLTU	M0ZID5	S1 motif domain-containing protein.
M0ZIE5_SOLTU	M0ZIE5	Uncharacterized protein.
M0ZIL5_SOLTU	M0ZIL5	Peroxidase; Removal of H(2)O(2), oxidation of toxic reductants, biosynthesis and degradation of lignin, suberization, auxin catabolism, response to environmental stresses such as wounding, pathogen attack and oxidative stress.
M0ZIW3_SOLTU	M0ZIW3	Phytocyanin domain-containing protein.
M0ZIX5_SOLTU	M0ZIX5	Uncharacterized protein.
M0ZIX8_SOLTU	M0ZIX8	VOC domain-containing protein.
M0ZJ36_SOLTU	M0ZJ36	Cupin_3 domain-containing protein.
M0ZJ55_SOLTU	M0ZJ55	Laccase; Lignin degradation and detoxification of lignin-derived products; Belongs to the multicopper oxidase family.
M0ZJ69_SOLTU	M0ZJ69	Peroxidase; Removal of H(2)O(2), oxidation of toxic reductants, biosynthesis and degradation of lignin, suberization, auxin catabolism, response to environmental stresses such as wounding, pathogen attack and oxidative stress.
M0ZJ91_SOLTU	M0ZJ91	Pectinesterase.
M0ZJH3_SOLTU	M0ZJH3	LOB domain-containing protein.
M0ZJH4_SOLTU	M0ZJH4	LOB domain-containing protein.
M0ZJH6_SOLTU	M0ZJH6	Patatin; Lipolytic acyl hydrolase (LAH). Belongs to the patatin family.
M0ZJH7_SOLTU	M0ZJH7	Uncharacterized protein.
M0ZJH9_SOLTU	M0ZJH9	VQ domain-containing protein.
M0ZJJ1_SOLTU	M0ZJJ1	Uncharacterized protein.
M0ZJJ9_SOLTU	M0ZJJ9	ABC transporter domain-containing protein.
M0ZJM8_SOLTU	M0ZJM8	Peptidase A1 domain-containing protein; Belongs to the peptidase A1 family.
M0ZJQ1_SOLTU	M0ZJQ1	Uncharacterized protein.
M0ZK48_SOLTU	M0ZK48	Reticulon-like protein.
M0ZKG0_SOLTU	M0ZKG0	Uncharacterized protein.
M0ZKJ3_SOLTU	M0ZKJ3	Uncharacterized protein.
M0ZL12_SOLTU	M0ZL12	Uncharacterized protein.
M0ZL23_SOLTU	M0ZL23	Peptidase A1 domain-containing protein; Belongs to the peptidase A1 family.
M0ZLE0_SOLTU	M0ZLE0	Uncharacterized protein.
M0ZLG7_SOLTU	M0ZLG7	Tubulin alpha chain; Tubulin is the major constituent of microtubules. It binds two moles of GTP, one at an exchangeable site on the beta chain and one at a non-exchangeable site on the alpha chain.
M0ZLH9_SOLTU	M0ZLH9	Structural maintenance of chromosomes protein.
M0ZLI0_SOLTU	M0ZLI0	Uncharacterized protein.
M0ZLI2_SOLTU	M0ZLI2	RING-type domain-containing protein.
M0ZLJ9_SOLTU	M0ZLJ9	Uncharacterized protein.
M0ZLP7_SOLTU	M0ZLP7	TCP domain-containing protein.
M0ZLR0_SOLTU	M0ZLR0	COBRA-like protein; Belongs to the COBRA family.
M0ZLW5_SOLTU	M0ZLW5	Uncharacterized protein.
M0ZM31_SOLTU	M0ZM31	Cyclic nucleotide-binding domain-containing protein.
M0ZMA6_SOLTU	M0ZMA6	Uncharacterized protein.
M0ZMC5_SOLTU	M0ZMC5	Ammonium transporter.
M0ZMF7_SOLTU	M0ZMF7	Cyclin N-terminal domain-containing protein; Belongs to the cyclin family.
M0ZMG1_SOLTU	M0ZMG1	Uncharacterized protein.
M0ZMH6_SOLTU	M0ZMH6	Uncharacterized protein.
M0ZMK2_SOLTU	M0ZMK2	Uncharacterized protein.
M0ZMS7_SOLTU	M0ZMS7	Uncharacterized protein.
M0ZMV6_SOLTU	M0ZMV6	Uncharacterized protein.
M0ZMY9_SOLTU	M0ZMY9	Ribosome biogenesis protein WDR12 homolog; Required for maturation of ribosomal RNAs and formation of the large ribosomal subunit; Belongs to the WD repeat WDR12/YTM1 family.
M0ZN17_SOLTU	M0ZN17	Uncharacterized protein.
M0ZN34_SOLTU	M0ZN34	GED domain-containing protein.
M0ZN59_SOLTU	M0ZN59	ANK_REP_REGION domain-containing protein.
M0ZN64_SOLTU	M0ZN64	Uncharacterized protein.
M0ZN90_SOLTU	M0ZN90	RING-type domain-containing protein.
M0ZNC3_SOLTU	M0ZNC3	Uncharacterized protein.
M0ZNE7_SOLTU	M0ZNE7	Uncharacterized protein.
M0ZNF6_SOLTU	M0ZNF6	Uncharacterized protein.
M0ZNF7_SOLTU	M0ZNF7	Uncharacterized protein.
M0ZNG4_SOLTU	M0ZNG4	Peroxidase; Removal of H(2)O(2), oxidation of toxic reductants, biosynthesis and degradation of lignin, suberization, auxin catabolism, response to environmental stresses such as wounding, pathogen attack and oxidative stress.
M0ZNJ5_SOLTU	M0ZNJ5	Uncharacterized protein.
M0ZNN2_SOLTU	M0ZNN2	Uncharacterized protein; Belongs to the enoyl-CoA hydratase/isomerase family.
M0ZNT7_SOLTU	M0ZNT7	Beta-amylase.
M0ZNW1_SOLTU	M0ZNW1	Uncharacterized protein.
M0ZNY0_SOLTU	M0ZNY0	C2 domain-containing protein.
M0ZNY7_SOLTU	M0ZNY7	VQ domain-containing protein.
M0ZNZ4_SOLTU	M0ZNZ4	Uncharacterized protein; Belongs to the cytochrome P450 family.
M0ZP23_SOLTU	M0ZP23	ZnMc domain-containing protein.
M0ZP82_SOLTU	M0ZP82	Uncharacterized protein.
M0ZP86_SOLTU	M0ZP86	WAT1-related protein.
M0ZPI9_SOLTU	M0ZPI9	Kinesin motor domain-containing protein; Belongs to the TRAFAC class myosin-kinesin ATPase superfamily. Kinesin family.
M0ZPJ7_SOLTU	M0ZPJ7	Aminotran_1_2 domain-containing protein.
M0ZPK6_SOLTU	M0ZPK6	Uncharacterized protein.
M0ZPU3_SOLTU	M0ZPU3	Uncharacterized protein.
M0ZPU5_SOLTU	M0ZPU5	Uncharacterized protein.
M0ZPX4_SOLTU	M0ZPX4	Uncharacterized protein.
M0ZQ19_SOLTU	M0ZQ19	Uncharacterized protein; Belongs to the GST superfamily.
M0ZQ38_SOLTU	M0ZQ38	Uncharacterized protein; Belongs to the GST superfamily.
M0ZQ51_SOLTU	M0ZQ51	Xyloglucan endotransglucosylase/hydrolase; Catalyzes xyloglucan endohydrolysis (XEH) and/or endotransglycosylation (XET). Cleaves and religates xyloglucan polymers, an essential constituent of the primary cell wall, and thereby participates in cell wall construction of growing tissues. Belongs to the glycosyl hydrolase 16 family.
M0ZQ73_SOLTU	M0ZQ73	PPM-type phosphatase domain-containing protein.
M0ZQ89_SOLTU	M0ZQ89	NPL domain-containing protein.
M0ZQ95_SOLTU	M0ZQ95	Uncharacterized protein.
M0ZQE6_SOLTU	M0ZQE6	Uncharacterized protein.
M0ZQG3_SOLTU	M0ZQG3	Nudix hydrolase domain-containing protein.
M0ZQG7_SOLTU	M0ZQG7	NB-ARC domain-containing protein; Belongs to the disease resistance NB-LRR family.
M0ZQG8_SOLTU	M0ZQG8	AP2/ERF domain-containing protein.
M0ZQJ3_SOLTU	M0ZQJ3	Lipase_3 domain-containing protein.
M0ZQN6_SOLTU	M0ZQN6	Str_synth domain-containing protein.
M0ZQT1_SOLTU	M0ZQT1	Uncharacterized protein.
M0ZQX5_SOLTU	M0ZQX5	Uncharacterized protein; Belongs to the glycosyltransferase 2 family.
M0ZQX8_SOLTU	M0ZQX8	40S ribosomal protein S30; Belongs to the eukaryotic ribosomal protein eS30 family.
M0ZRA0_SOLTU	M0ZRA0	Transmembrane 9 superfamily member; Belongs to the nonaspanin (TM9SF) (TC 9.A.2) family.
M0ZRJ3_SOLTU	M0ZRJ3	Uncharacterized protein.
M0ZRM3_SOLTU	M0ZRM3	Uncharacterized protein; Belongs to the cyclin family.
M0ZRQ8_SOLTU	M0ZRQ8	Phospholipid-transporting ATPase; Belongs to the cation transport ATPase (P-type) (TC 3.A.3) family. Type IV subfamily.
M0ZRR7_SOLTU	M0ZRR7	Uncharacterized protein; Belongs to the glycosyl hydrolase 32 family.
M0ZRU0_SOLTU	M0ZRU0	Jacalin-type lectin domain-containing protein.
M0ZRU5_SOLTU	M0ZRU5	Protein kinase domain-containing protein.
M0ZRX2_SOLTU	M0ZRX2	Uncharacterized protein.
M0ZS21_SOLTU	M0ZS21	Purple acid phosphatase.
M0ZS74_SOLTU	M0ZS74	Uncharacterized protein; Belongs to the cytochrome P450 family.
M0ZS87_SOLTU	M0ZS87	Uncharacterized protein.
M0ZSE5_SOLTU	M0ZSE5	Uncharacterized protein; Belongs to the cytochrome P450 family.
M0ZSH2_SOLTU	M0ZSH2	WAT1-related protein.
M0ZSP0_SOLTU	M0ZSP0	Rhodanese domain-containing protein.
M0ZSV0_SOLTU	M0ZSV0	RING-type domain-containing protein.
M0ZSY2_SOLTU	M0ZSY2	Uncharacterized protein.
M0ZSZ7_SOLTU	M0ZSZ7	Uncharacterized protein.
M0ZT25_SOLTU	M0ZT25	Uncharacterized protein.
M0ZT27_SOLTU	M0ZT27	LRRNT_2 domain-containing protein.
M0ZTA0_SOLTU	M0ZTA0	Uncharacterized protein.
M0ZTA2_SOLTU	M0ZTA2	LRRNT_2 domain-containing protein.
M0ZTA8_SOLTU	M0ZTA8	Uncharacterized protein.
M0ZTC2_SOLTU	M0ZTC2	Glutaredoxin domain-containing protein.
M0ZTD9_SOLTU	M0ZTD9	Protein kinase domain-containing protein.
M0ZTL9_SOLTU	M0ZTL9	Uncharacterized protein; Belongs to the cytochrome P450 family.
M0ZTM4_SOLTU	M0ZTM4	Protein kinase domain-containing protein.
M0ZTM9_SOLTU	M0ZTM9	Uncharacterized protein.
M0ZTN0_SOLTU	M0ZTN0	Uncharacterized protein.
M0ZTN1_SOLTU	M0ZTN1	Uncharacterized protein.
M0ZTW2_SOLTU	M0ZTW2	DIOX_N domain-containing protein.
M0ZU14_SOLTU	M0ZU14	Amidase domain-containing protein.
M0ZU28_SOLTU	M0ZU28	Fructose-bisphosphate aldolase; Belongs to the class I fructose-bisphosphate aldolase family.
M0ZU81_SOLTU	M0ZU81	Uncharacterized protein; Belongs to the glycosyltransferase 2 family.
M0ZUC9_SOLTU	M0ZUC9	Uncharacterized protein.
M0ZUF6_SOLTU	M0ZUF6	Uncharacterized protein.
M0ZUG2_SOLTU	M0ZUG2	Uncharacterized protein.
M0ZUG8_SOLTU	M0ZUG8	Uncharacterized protein.
M0ZUG9_SOLTU	M0ZUG9	Uncharacterized protein.
M0ZUH3_SOLTU	M0ZUH3	Uncharacterized protein.
M0ZUJ5_SOLTU	M0ZUJ5	Uncharacterized protein.
M0ZUP6_SOLTU	M0ZUP6	MFS domain-containing protein.
M0ZUP7_SOLTU	M0ZUP7	MFS domain-containing protein.
M0ZUU5_SOLTU	M0ZUU5	Uncharacterized protein; Belongs to the cytochrome P450 family.
M0ZUW9_SOLTU	M0ZUW9	Exostosin domain-containing protein; Belongs to the glycosyltransferase 47 family.
M0ZUX9_SOLTU	M0ZUX9	Uncharacterized protein.
M0ZV10_SOLTU	M0ZV10	Bet_v_1 domain-containing protein.
M0ZVG9_SOLTU	M0ZVG9	GATA-type domain-containing protein.
M0ZVH0_SOLTU	M0ZVH0	AB hydrolase-1 domain-containing protein.
M0ZVK5_SOLTU	M0ZVK5	Uncharacterized protein; Belongs to the plant dehydrin family.
M0ZVL8_SOLTU	M0ZVL8	LRRNT_2 domain-containing protein.
M0ZVM9_SOLTU	M0ZVM9	Fructose-bisphosphate aldolase; Belongs to the class I fructose-bisphosphate aldolase family.
M0ZVN3_SOLTU	M0ZVN3	Protein kinase domain-containing protein; Belongs to the protein kinase superfamily. Ser/Thr protein kinase family.
M0ZVP1_SOLTU	M0ZVP1	Uncharacterized protein.
M0ZVU8_SOLTU	M0ZVU8	Uncharacterized protein; Belongs to the MIP/aquaporin (TC 1.A.8) family.
M0ZVZ9_SOLTU	M0ZVZ9	rRNA adenine N(6)-methyltransferase; Belongs to the class I-like SAM-binding methyltransferase superfamily. rRNA adenine N(6)-methyltransferase family.
M0ZW22_SOLTU	M0ZW22	VOC domain-containing protein.
M0ZW90_SOLTU	M0ZW90	Rhodanese domain-containing protein.
M0ZWB6_SOLTU	M0ZWB6	50S ribosomal protein L31; Belongs to the bacterial ribosomal protein bL31 family.
M0ZWF0_SOLTU	M0ZWF0	Protein kinase domain-containing protein; Belongs to the protein kinase superfamily. Ser/Thr protein kinase family.
M0ZWR6_SOLTU	M0ZWR6	Uncharacterized protein.
M0ZWS4_SOLTU	M0ZWS4	F-box domain-containing protein.
M0ZX25_SOLTU	M0ZX25	Nodulin-like domain-containing protein.
M0ZX35_SOLTU	M0ZX35	Uncharacterized protein.
M0ZX37_SOLTU	M0ZX37	Fe2OG dioxygenase domain-containing protein; Belongs to the iron/ascorbate-dependent oxidoreductase family.
M0ZX57_SOLTU	M0ZX57	Uncharacterized protein.
M0ZXA7_SOLTU	M0ZXA7	Uncharacterized protein.
M0ZXE4_SOLTU	M0ZXE4	Uncharacterized protein; Belongs to the peptidase S8 family.
M0ZXI0_SOLTU	M0ZXI0	RING-type domain-containing protein.
M0ZXN1_SOLTU	M0ZXN1	Alginate_lyase2 domain-containing protein.
M0ZXP1_SOLTU	M0ZXP1	Receptor-like serine/threonine-protein kinase; Belongs to the protein kinase superfamily. Ser/Thr protein kinase family.
M0ZXV5_SOLTU	M0ZXV5	Protein kinase domain-containing protein; Belongs to the protein kinase superfamily.
M0ZYB0_SOLTU	M0ZYB0	Uncharacterized protein.
M0ZYB8_SOLTU	M0ZYB8	DUF4005 domain-containing protein.
M0ZYN3_SOLTU	M0ZYN3	Uncharacterized protein.
M0ZYQ5_SOLTU	M0ZYQ5	Uncharacterized protein.
M0ZYV6_SOLTU	M0ZYV6	Uncharacterized protein.
M0ZYW1_SOLTU	M0ZYW1	Chlorophyll a-b binding protein, chloroplastic; The light-harvesting complex (LHC) functions as a light receptor, it captures and delivers excitation energy to photosystems with which it is closely associated; Belongs to the light-harvesting chlorophyll a/b-binding (LHC) protein family.
M0ZYW2_SOLTU	M0ZYW2	NB-ARC domain-containing protein.
M0ZYX3_SOLTU	M0ZYX3	Uncharacterized protein.
M0ZYZ7_SOLTU	M0ZYZ7	Uncharacterized protein.
M0ZZ13_SOLTU	M0ZZ13	Bidirectional sugar transporter SWEET; Mediates both low-affinity uptake and efflux of sugar across the membrane.
M0ZZ32_SOLTU	M0ZZ32	Uncharacterized protein.
M0ZZ46_SOLTU	M0ZZ46	Tify domain-containing protein.
M0ZZ51_SOLTU	M0ZZ51	Uncharacterized protein.
M0ZZ67_SOLTU	M0ZZ67	LRRNT_2 domain-containing protein.
M0ZZ82_SOLTU	M0ZZ82	Protein kinase domain-containing protein.
M0ZZJ5_SOLTU	M0ZZJ5	Uncharacterized protein.
M0ZZJ6_SOLTU	M0ZZJ6	Uncharacterized protein.
M0ZZK5_SOLTU	M0ZZK5	GATA-type domain-containing protein.
M0ZZV7_SOLTU	M0ZZV7	Adenosylhomocysteinase.
M0ZZW8_SOLTU	M0ZZW8	Uncharacterized protein.
M0ZZW9_SOLTU	M0ZZW9	NB-ARC domain-containing protein; Belongs to the disease resistance NB-LRR family.
M1A0A3_SOLTU	M1A0A3	Aminotran_5 domain-containing protein.
M1A0D6_SOLTU	M1A0D6	Uncharacterized protein.
M1A0D8_SOLTU	M1A0D8	Extensin_2 domain-containing protein.
M1A0E1_SOLTU	M1A0E1	Uncharacterized protein.
M1A0E2_SOLTU	M1A0E2	Uncharacterized protein.
M1A0I3_SOLTU	M1A0I3	Uncharacterized protein.
M1A0J4_SOLTU	M1A0J4	Uncharacterized protein.
M1A0M6_SOLTU	M1A0M6	Uncharacterized protein.
M1A0N7_SOLTU	M1A0N7	NAC domain-containing protein.
M1A0V4_SOLTU	M1A0V4	Uncharacterized protein.
M1A0W2_SOLTU	M1A0W2	AAI domain-containing protein.
M1A0X3_SOLTU	M1A0X3	Trehalose 6-phosphate phosphatase; Removes the phosphate from trehalose 6-phosphate to produce free trehalose.
M1A0X7_SOLTU	M1A0X7	Uncharacterized protein.
M1A0Z4_SOLTU	M1A0Z4	Uncharacterized protein.
M1A152_SOLTU	M1A152	Uncharacterized protein.
M1A159_SOLTU	M1A159	SurE domain-containing protein.
M1A1D1_SOLTU	M1A1D1	Uncharacterized protein.
M1A1E0_SOLTU	M1A1E0	Uncharacterized protein.
M1A1L2_SOLTU	M1A1L2	Uncharacterized protein.
M1A1X5_SOLTU	M1A1X5	Uncharacterized protein.
M1A249_SOLTU	M1A249	Uncharacterized protein.
M1A250_SOLTU	M1A250	Uncharacterized protein.
M1A291_SOLTU	M1A291	BHLH domain-containing protein.
M1A2A4_SOLTU	M1A2A4	SCP domain-containing protein; Belongs to the CRISP family.
M1A2A5_SOLTU	M1A2A5	SCP domain-containing protein; Belongs to the CRISP family.
M1A2A7_SOLTU	M1A2A7	SCP domain-containing protein; Belongs to the CRISP family.
M1A2D9_SOLTU	M1A2D9	Uncharacterized protein.
M1A2L6_SOLTU	M1A2L6	Lipase_GDSL domain-containing protein; Belongs to the 'GDSL' lipolytic enzyme family.
M1A2R4_SOLTU	M1A2R4	Lipase_GDSL domain-containing protein.
M1A385_SOLTU	M1A385	Pectin acetylesterase; Hydrolyzes acetyl esters in homogalacturonan regions of pectin. In type I primary cell wall, galacturonic acid residues of pectin can be acetylated at the O-2 and O-3 positions. Decreasing the degree of acetylation of pectin gels in vitro alters their physical properties; Belongs to the pectinacetylesterase family.
M1A3B9_SOLTU	M1A3B9	Uncharacterized protein.
M1A3E4_SOLTU	M1A3E4	Cytochrome b561 and DOMON domain-containing protein.
M1A3I1_SOLTU	M1A3I1	Uncharacterized protein.
M1A3P7_SOLTU	M1A3P7	Uncharacterized protein; Belongs to the multicopper oxidase family.
M1A425_SOLTU	M1A425	Uncharacterized protein.
M1A435_SOLTU	M1A435	F-box domain-containing protein.
M1A470_SOLTU	M1A470	WD_REPEATS_REGION domain-containing protein.
M1A495_SOLTU	M1A495	Homeobox domain-containing protein.
M1A4C7_SOLTU	M1A4C7	Uncharacterized protein; Belongs to the cytochrome P450 family.
M1A4C8_SOLTU	M1A4C8	Uncharacterized protein; Belongs to the cytochrome P450 family.
M1A4G5_SOLTU	M1A4G5	F-box domain-containing protein.
M1A4X6_SOLTU	M1A4X6	LEA_2 domain-containing protein.
M1A511_SOLTU	M1A511	Uncharacterized protein.
M1A545_SOLTU	M1A545	RING-type domain-containing protein.
M1A592_SOLTU	M1A592	Uncharacterized protein.
M1A5A2_SOLTU	M1A5A2	Ubiquitin-like domain-containing protein.
M1A5B1_SOLTU	M1A5B1	Uncharacterized protein.
M1A5B5_SOLTU	M1A5B5	Peroxidase; Removal of H(2)O(2), oxidation of toxic reductants, biosynthesis and degradation of lignin, suberization, auxin catabolism, response to environmental stresses such as wounding, pathogen attack and oxidative stress.
M1A5B6_SOLTU	M1A5B6	Reverse transcriptase Ty1/copia-type domain-containing protein.
M1A5F5_SOLTU	M1A5F5	LEA_2 domain-containing protein.
M1A5P4_SOLTU	M1A5P4	Cyclin N-terminal domain-containing protein; Belongs to the cyclin family.
M1A5P5_SOLTU	M1A5P5	Uncharacterized protein; Belongs to the MIP/aquaporin (TC 1.A.8) family.
M1A5R9_SOLTU	M1A5R9	Uncharacterized protein.
M1A5V2_SOLTU	M1A5V2	Uncharacterized protein.
M1A5W0_SOLTU	M1A5W0	Uncharacterized protein.
M1A5W3_SOLTU	M1A5W3	HMA domain-containing protein.
M1A606_SOLTU	M1A606	Cyclin N-terminal domain-containing protein; Belongs to the cyclin family.
M1A660_SOLTU	M1A660	Uncharacterized protein.
M1A6F1_SOLTU	M1A6F1	Protein kinase domain-containing protein.
M1A6F2_SOLTU	M1A6F2	Uncharacterized protein; Belongs to the NPH3 family.
M1A6F3_SOLTU	M1A6F3	DOMON domain-containing protein.
M1A6H6_SOLTU	M1A6H6	Uncharacterized protein.
M1A6M8_SOLTU	M1A6M8	GH10 domain-containing protein.
M1A6N6_SOLTU	M1A6N6	Uncharacterized protein; Belongs to the D-isomer specific 2-hydroxyacid dehydrogenase family.
M1A6N7_SOLTU	M1A6N7	Uncharacterized protein.
M1A6Q2_SOLTU	M1A6Q2	Uncharacterized protein.
M1A6Y0_SOLTU	M1A6Y0	Uncharacterized protein.
M1A6Z4_SOLTU	M1A6Z4	Uncharacterized protein.
M1A703_SOLTU	M1A703	Uncharacterized protein.
M1A765_SOLTU	M1A765	Homeobox domain-containing protein.
M1A786_SOLTU	M1A786	Uncharacterized protein.
M1A789_SOLTU	M1A789	Uncharacterized protein.
M1A7G4_SOLTU	M1A7G4	Protein DETOXIFICATION; Belongs to the multi antimicrobial extrusion (MATE) (TC 2.A.66.1) family.
M1A7J1_SOLTU	M1A7J1	Uncharacterized protein.
M1A7L8_SOLTU	M1A7L8	Uncharacterized protein.
M1A811_SOLTU	M1A811	RNase H domain-containing protein.
M1A858_SOLTU	M1A858	BHLH domain-containing protein.
M1A883_SOLTU	M1A883	Glyco_hydro_18 domain-containing protein; Belongs to the glycosyl hydrolase 18 family.
M1A889_SOLTU	M1A889	Uncharacterized protein.
M1A8A5_SOLTU	M1A8A5	Uncharacterized protein.
M1A8F9_SOLTU	M1A8F9	Uncharacterized protein.
M1A8H2_SOLTU	M1A8H2	LRRNT_2 domain-containing protein.
M1A8H8_SOLTU	M1A8H8	LRRNT_2 domain-containing protein.
M1A8L3_SOLTU	M1A8L3	Peroxidase; Removal of H(2)O(2), oxidation of toxic reductants, biosynthesis and degradation of lignin, suberization, auxin catabolism, response to environmental stresses such as wounding, pathogen attack and oxidative stress. These functions might be dependent on each isozyme/isoform in each plant tissue; Belongs to the peroxidase family.
M1A8P1_SOLTU	M1A8P1	Abhydrolase_3 domain-containing protein.
M1A8Q4_SOLTU	M1A8Q4	Uncharacterized protein.
M1A8R4_SOLTU	M1A8R4	Uncharacterized protein.
M1A8R6_SOLTU	M1A8R6	Pyruvate carboxyltransferase domain-containing protein.
M1A8U6_SOLTU	M1A8U6	Germin-like protein.
M1A8W7_SOLTU	M1A8W7	Uncharacterized protein; Belongs to the disease resistance NB-LRR family.
M1A8X3_SOLTU	M1A8X3	Uncharacterized protein.
M1A8Y4_SOLTU	M1A8Y4	Uncharacterized protein; Belongs to the peptidase S8 family.
M1A901_SOLTU	M1A901	Uncharacterized protein.
M1A980_SOLTU	M1A980	Uncharacterized protein; Belongs to the peptidase S8 family.
M1A9B8_SOLTU	M1A9B8	Protein DETOXIFICATION; Belongs to the multi antimicrobial extrusion (MATE) (TC 2.A.66.1) family.
M1A9H2_SOLTU	M1A9H2	MFS domain-containing protein.
M1A9N2_SOLTU	M1A9N2	Uncharacterized protein.
M1A9Q8_SOLTU	M1A9Q8	Uncharacterized protein.
M1AA04_SOLTU	M1AA04	Uncharacterized protein.
M1AA83_SOLTU	M1AA83	DUF641 domain-containing protein.
M1AAC9_SOLTU	M1AAC9	UBD domain-containing protein.
M1AAF0_SOLTU	M1AAF0	Fatty acyl-CoA reductase; Catalyzes the reduction of fatty acyl-CoA to fatty alcohols.
M1AAP8_SOLTU	M1AAP8	Uncharacterized protein.
M1AAQ1_SOLTU	M1AAQ1	Cyclin N-terminal domain-containing protein; Belongs to the cyclin family.
M1AAQ2_SOLTU	M1AAQ2	AAA domain-containing protein; Belongs to the AAA ATPase family.
M1AAX9_SOLTU	M1AAX9	Uncharacterized protein; Belongs to the peptidase S8 family.
M1AB27_SOLTU	M1AB27	Uncharacterized protein.
M1ABB6_SOLTU	M1ABB6	Uncharacterized protein.
M1ABC4_SOLTU	M1ABC4	Uncharacterized protein.
M1ABH3_SOLTU	M1ABH3	MFS domain-containing protein; Belongs to the major facilitator superfamily. Sugar transporter (TC 2.A.1.1) family.
M1ABK0_SOLTU	M1ABK0	WRKY domain-containing protein.
M1ABN0_SOLTU	M1ABN0	Fatty acyl-CoA reductase; Catalyzes the reduction of fatty acyl-CoA to fatty alcohols.
M1ABY5_SOLTU	M1ABY5	Annexin.
M1ABY9_SOLTU	M1ABY9	Uncharacterized protein.
M1AC21_SOLTU	M1AC21	Uncharacterized protein.
M1ACB3_SOLTU	M1ACB3	Uncharacterized protein.
M1ACG1_SOLTU	M1ACG1	Protein kinase domain-containing protein.
M1ACH0_SOLTU	M1ACH0	Uncharacterized protein; Belongs to the sodium:solute symporter (SSF) (TC 2.A.21) family.
M1ACK1_SOLTU	M1ACK1	Uncharacterized protein.
M1ACL6_SOLTU	M1ACL6	AB hydrolase-1 domain-containing protein.
M1ACQ2_SOLTU	M1ACQ2	LRRNT_2 domain-containing protein.
M1ACR0_SOLTU	M1ACR0	Uncharacterized protein.
M1ACR4_SOLTU	M1ACR4	Uncharacterized protein.
M1ACT2_SOLTU	M1ACT2	DUF569 domain-containing protein.
M1ACZ0_SOLTU	M1ACZ0	Uncharacterized protein; Belongs to the STXBP/unc-18/SEC1 family.
M1AD12_SOLTU	M1AD12	Uncharacterized protein.
M1AD84_SOLTU	M1AD84	Uncharacterized protein.
M1ADE4_SOLTU	M1ADE4	Uncharacterized protein; Belongs to the tetraspanin (TM4SF) family.
M1ADF1_SOLTU	M1ADF1	Uncharacterized protein.
M1ADM0_SOLTU	M1ADM0	Protein kinase domain-containing protein.
M1ADM6_SOLTU	M1ADM6	Uncharacterized protein.
M1ADP0_SOLTU	M1ADP0	Uncharacterized protein; Belongs to the peptidase S8 family.
M1ADS7_SOLTU	M1ADS7	Uncharacterized protein.
M1AE25_SOLTU	M1AE25	Uncharacterized protein.
M1AE91_SOLTU	M1AE91	TPT domain-containing protein.
M1AE94_SOLTU	M1AE94	Uncharacterized protein.
M1AEA8_SOLTU	M1AEA8	Uncharacterized protein.
M1AEA9_SOLTU	M1AEA9	Uncharacterized protein.
M1AEG5_SOLTU	M1AEG5	Glycosyltransferase; Belongs to the UDP-glycosyltransferase family.
M1AEK7_SOLTU	M1AEK7	PNPLA domain-containing protein.
M1AEP5_SOLTU	M1AEP5	WRKY domain-containing protein.
M1AEY6_SOLTU	M1AEY6	Mitochondrial pyruvate carrier; Mediates the uptake of pyruvate into mitochondria. Belongs to the mitochondrial pyruvate carrier (MPC) (TC 2.A.105) family.
M1AF20_SOLTU	M1AF20	F-box domain-containing protein.
M1AF36_SOLTU	M1AF36	DNA helicase; Belongs to the MCM family.
M1AF80_SOLTU	M1AF80	Uncharacterized protein; Belongs to the glycosyl hydrolase 31 family.
M1AF82_SOLTU	M1AF82	Uncharacterized protein.
M1AFD0_SOLTU	M1AFD0	X8 domain-containing protein; Belongs to the glycosyl hydrolase 17 family.
M1AFD2_SOLTU	M1AFD2	Phosphatidylinositol 4-phosphate 5-kinase.
M1AFT5_SOLTU	M1AFT5	Chlorophyll a-b binding protein, chloroplastic; The light-harvesting complex (LHC) functions as a light receptor, it captures and delivers excitation energy to photosystems with which it is closely associated; Belongs to the light-harvesting chlorophyll a/b-binding (LHC) protein family.
M1AFY3_SOLTU	M1AFY3	Uncharacterized protein; Belongs to the SWEET sugar transporter family.
M1AFY8_SOLTU	M1AFY8	F-box domain-containing protein.
M1AG20_SOLTU	M1AG20	Photolyase/cryptochrome alpha/beta domain-containing protein.
M1AG38_SOLTU	M1AG38	Glycosyltransferase; Belongs to the UDP-glycosyltransferase family.
M1AGH8_SOLTU	M1AGH8	Retrotran_gag_3 domain-containing protein.
M1AGU4_SOLTU	M1AGU4	PKS_ER domain-containing protein.
M1AH25_SOLTU	M1AH25	Chitin-binding type-1 domain-containing protein.
M1AH57_SOLTU	M1AH57	Protein kinase domain-containing protein.
M1AH77_SOLTU	M1AH77	Uncharacterized protein.
M1AHG5_SOLTU	M1AHG5	Fatty acyl-CoA reductase; Catalyzes the reduction of fatty acyl-CoA to fatty alcohols.
M1AHH5_SOLTU	M1AHH5	Uncharacterized protein.
M1AHJ5_SOLTU	M1AHJ5	Peptidase A1 domain-containing protein; Belongs to the peptidase A1 family.
M1AHS7_SOLTU	M1AHS7	Fe2OG dioxygenase domain-containing protein; Belongs to the iron/ascorbate-dependent oxidoreductase family.
M1AHV6_SOLTU	M1AHV6	Uncharacterized protein.
M1AI85_SOLTU	M1AI85	AMP-binding domain-containing protein.
M1AIB6_SOLTU	M1AIB6	Protein kinase domain-containing protein.
M1AIG1_SOLTU	M1AIG1	Uncharacterized protein.
M1AIH0_SOLTU	M1AIH0	BHLH domain-containing protein.
M1AIP1_SOLTU	M1AIP1	CBF domain-containing protein.
M1AJ16_SOLTU	M1AJ16	Dihydrolipoamide acetyltransferase component of pyruvate dehydrogenase complex.
M1AJ59_SOLTU	M1AJ59	Uncharacterized protein.
M1AJF6_SOLTU	M1AJF6	Phosphoribulokinase.
M1AJQ2_SOLTU	M1AJQ2	Kinesin motor domain-containing protein; Belongs to the TRAFAC class myosin-kinesin ATPase superfamily. Kinesin family.
M1AJX3_SOLTU	M1AJX3	TCP domain-containing protein.
M1AK09_SOLTU	M1AK09	Uncharacterized protein.
M1AK33_SOLTU	M1AK33	Uncharacterized protein.
M1AK99_SOLTU	M1AK99	Cellulose synthase; Belongs to the glycosyltransferase 2 family. Plant cellulose synthase subfamily.
M1AKE6_SOLTU	M1AKE6	Uncharacterized protein.
M1AKF3_SOLTU	M1AKF3	Glycosyltransferase; Belongs to the UDP-glycosyltransferase family.
M1AKK4_SOLTU	M1AKK4	Uncharacterized protein.
M1AKN0_SOLTU	M1AKN0	Epimerase domain-containing protein.
M1AKW2_SOLTU	M1AKW2	MFS domain-containing protein.
M1AL20_SOLTU	M1AL20	Na_H_Exchanger domain-containing protein.
M1AL33_SOLTU	M1AL33	Fe2OG dioxygenase domain-containing protein; Belongs to the iron/ascorbate-dependent oxidoreductase family.
M1AL37_SOLTU	M1AL37	Uncharacterized protein.
M1AL85_SOLTU	M1AL85	Uncharacterized protein.
M1ALC6_SOLTU	M1ALC6	Uncharacterized protein; Belongs to the cytochrome P450 family.
M1ALE0_SOLTU	M1ALE0	Uncharacterized protein; Belongs to the cytochrome P450 family.
M1ALE2_SOLTU	M1ALE2	Uncharacterized protein.
M1ALF0_SOLTU	M1ALF0	NB-ARC domain-containing protein; Belongs to the disease resistance NB-LRR family.
M1ALG0_SOLTU	M1ALG0	Uncharacterized protein; Belongs to the cytochrome P450 family.
M1ALV1_SOLTU	M1ALV1	Peptidylprolyl isomerase.
M1ALX8_SOLTU	M1ALX8	Uncharacterized protein.
M1AM13_SOLTU	M1AM13	Peroxidase.
M1AM27_SOLTU	M1AM27	Uncharacterized protein; Belongs to the Orn/Lys/Arg decarboxylase class-II family.
M1AM76_SOLTU	M1AM76	Cyclin N-terminal domain-containing protein; Belongs to the cyclin family.
M1AMB9_SOLTU	M1AMB9	Protein kinase domain-containing protein; Belongs to the protein kinase superfamily.
M1AMC9_SOLTU	M1AMC9	BUB1 N-terminal domain-containing protein.
M1AMD8_SOLTU	M1AMD8	Uncharacterized protein.
M1AMF4_SOLTU	M1AMF4	Uncharacterized protein; Belongs to the cytochrome P450 family.
M1AMK2_SOLTU	M1AMK2	Proline dehydrogenase; Converts proline to delta-1-pyrroline-5-carboxylate.
M1AMP4_SOLTU	M1AMP4	Uncharacterized protein; Belongs to the cytochrome P450 family.
M1AMQ1_SOLTU	M1AMQ1	Dof-type domain-containing protein.
M1AMQ2_SOLTU	M1AMQ2	Lipase_GDSL domain-containing protein; Belongs to the 'GDSL' lipolytic enzyme family.
M1AMS9_SOLTU	M1AMS9	Hexosyltransferase; Belongs to the glycosyltransferase 8 family.
M1AMX7_SOLTU	M1AMX7	Uncharacterized protein.
M1AMY4_SOLTU	M1AMY4	Uncharacterized protein.
M1AMY7_SOLTU	M1AMY7	Uncharacterized protein.
M1AMY8_SOLTU	M1AMY8	Uncharacterized protein.
M1AMZ3_SOLTU	M1AMZ3	Uncharacterized protein.
M1AN18_SOLTU	M1AN18	Protein DETOXIFICATION; Belongs to the multi antimicrobial extrusion (MATE) (TC 2.A.66.1) family.
M1AN19_SOLTU	M1AN19	Protein DETOXIFICATION; Belongs to the multi antimicrobial extrusion (MATE) (TC 2.A.66.1) family.
M1AN22_SOLTU	M1AN22	Uncharacterized protein.
M1AN28_SOLTU	M1AN28	GRAM domain-containing protein.
M1AN37_SOLTU	M1AN37	Uncharacterized protein.
M1AN64_SOLTU	M1AN64	Uncharacterized protein; Belongs to the peptidase C1 family.
M1AN83_SOLTU	M1AN83	RPW8 domain-containing protein.
M1ANC6_SOLTU	M1ANC6	F-box domain-containing protein.
M1AND5_SOLTU	M1AND5	Uncharacterized protein.
M1ANE3_SOLTU	M1ANE3	Uncharacterized protein; Belongs to the cytochrome P450 family.
M1ANG9_SOLTU	M1ANG9	Integrase catalytic domain-containing protein.
M1ANX5_SOLTU	M1ANX5	Protein DETOXIFICATION; Belongs to the multi antimicrobial extrusion (MATE) (TC 2.A.66.1) family.
M1ANY2_SOLTU	M1ANY2	Uncharacterized protein.
M1AP41_SOLTU	M1AP41	ANK_REP_REGION domain-containing protein.
M1AP46_SOLTU	M1AP46	Uncharacterized protein.
M1AP49_SOLTU	M1AP49	PGG domain-containing protein.
M1APC8_SOLTU	M1APC8	Uncharacterized protein; Belongs to the glycosyl hydrolase 17 family.
M1APF1_SOLTU	M1APF1	Uncharacterized protein.
M1APH6_SOLTU	M1APH6	Uncharacterized protein.
M1API2_SOLTU	M1API2	DYW_deaminase domain-containing protein.
M1APN8_SOLTU	M1APN8	Uncharacterized protein; Belongs to the cytochrome P450 family.
M1APQ3_SOLTU	M1APQ3	Uncharacterized protein.
M1APT0_SOLTU	M1APT0	Uncharacterized protein.
M1APT3_SOLTU	M1APT3	F-box domain-containing protein.
M1APU5_SOLTU	M1APU5	Uncharacterized protein; Belongs to the peptidase S10 family.
M1APW9_SOLTU	M1APW9	Rieske domain-containing protein.
M1APX5_SOLTU	M1APX5	Uncharacterized protein.
M1AQ52_SOLTU	M1AQ52	VDE domain-containing protein; Belongs to the calycin superfamily. Lipocalin family.
M1AQ67_SOLTU	M1AQ67	Protein kinase domain-containing protein.
M1AQC3_SOLTU	M1AQC3	Uncharacterized protein.
M1AQE6_SOLTU	M1AQE6	Glutaredoxin domain-containing protein.
M1AQE8_SOLTU	M1AQE8	Glutaredoxin domain-containing protein.
M1AQF0_SOLTU	M1AQF0	Glutaredoxin domain-containing protein.
M1AQF1_SOLTU	M1AQF1	Glutaredoxin domain-containing protein.
M1AQF7_SOLTU	M1AQF7	RRM domain-containing protein.
M1AQK7_SOLTU	M1AQK7	Uncharacterized protein.
M1AQQ4_SOLTU	M1AQQ4	Aspartate aminotransferase.
M1AQU7_SOLTU	M1AQU7	Uncharacterized protein.
M1AQW4_SOLTU	M1AQW4	CDT1 domain-containing protein.
M1AR98_SOLTU	M1AR98	Uncharacterized protein.
M1ARI0_SOLTU	M1ARI0	Uncharacterized protein.
M1ARK5_SOLTU	M1ARK5	RING-type domain-containing protein.
M1ARN8_SOLTU	M1ARN8	Uncharacterized protein.
M1ARQ6_SOLTU	M1ARQ6	Tubulin beta chain; Tubulin is the major constituent of microtubules. It binds two moles of GTP, one at an exchangeable site on the beta chain and one at a non-exchangeable site on the alpha chain.
M1ARQ9_SOLTU	M1ARQ9	Uncharacterized protein.
M1ARW1_SOLTU	M1ARW1	Aldedh domain-containing protein; Belongs to the aldehyde dehydrogenase family.
M1ARY0_SOLTU	M1ARY0	Carboxypeptidase; Belongs to the peptidase S10 family.
M1AS00_SOLTU	M1AS00	GTD-binding domain-containing protein.
M1AS06_SOLTU	M1AS06	Uncharacterized protein.
M1AS89_SOLTU	M1AS89	Uncharacterized protein.
M1ASA0_SOLTU	M1ASA0	Protein kinase domain-containing protein; Belongs to the protein kinase superfamily. Ser/Thr protein kinase family.
M1ASB0_SOLTU	M1ASB0	LRRNT_2 domain-containing protein.
M1ASB8_SOLTU	M1ASB8	Uncharacterized protein.
M1ASD9_SOLTU	M1ASD9	Expansin-like EG45 domain-containing protein.
M1ASS3_SOLTU	M1ASS3	Uncharacterized protein.
M1AST5_SOLTU	M1AST5	Uncharacterized protein.
M1ATB5_SOLTU	M1ATB5	C1_2 domain-containing protein.
M1ATD7_SOLTU	M1ATD7	PPM-type phosphatase domain-containing protein.
M1ATH0_SOLTU	M1ATH0	PITH domain-containing protein.
M1ATI1_SOLTU	M1ATI1	ABC transporter domain-containing protein.
M1ATN1_SOLTU	M1ATN1	Uncharacterized protein.
M1ATQ4_SOLTU	M1ATQ4	Uncharacterized protein; Belongs to the disease resistance NB-LRR family.
M1ATQ7_SOLTU	M1ATQ7	Glyceraldehyde-3-phosphate dehydrogenase; Belongs to the glyceraldehyde-3-phosphate dehydrogenase family.
M1ATQ9_SOLTU	M1ATQ9	TPR_REGION domain-containing protein.
M1ATS7_SOLTU	M1ATS7	Uncharacterized protein; Belongs to the peptidase S10 family.
M1ATW5_SOLTU	M1ATW5	Uncharacterized protein; Belongs to the cytochrome P450 family.
M1ATW8_SOLTU	M1ATW8	Cyclin N-terminal domain-containing protein; Belongs to the cyclin family.
M1AU24_SOLTU	M1AU24	Germin-like protein.
M1AU34_SOLTU	M1AU34	Uncharacterized protein.
M1AUP6_SOLTU	M1AUP6	Fe2OG dioxygenase domain-containing protein; Belongs to the iron/ascorbate-dependent oxidoreductase family.
M1AUR8_SOLTU	M1AUR8	Vacuolar cation/proton exchanger; Vacuolar cation/proton exchanger (CAX). Translocates Ca(2+) and other metal ions into vacuoles using the proton gradient formed by H(+)-ATPase and H(+)-pyrophosphatase; Belongs to the Ca(2+):cation antiporter (CaCA) (TC 2.A.19) family.
M1AUS8_SOLTU	M1AUS8	Uncharacterized protein.
M1AUV4_SOLTU	M1AUV4	MFS domain-containing protein; Belongs to the major facilitator superfamily. Sugar transporter (TC 2.A.1.1) family.
M1AUW3_SOLTU	M1AUW3	Uncharacterized protein.
M1AUW4_SOLTU	M1AUW4	Uncharacterized protein.
M1AUY9_SOLTU	M1AUY9	Glyco_18 domain-containing protein; Belongs to the glycosyl hydrolase 18 family.
M1AUZ0_SOLTU	M1AUZ0	Protein kinase domain-containing protein; Belongs to the glycosyl hydrolase 18 family.
M1AV01_SOLTU	M1AV01	Uncharacterized protein.
M1AV53_SOLTU	M1AV53	Uncharacterized protein; Belongs to the disease resistance NB-LRR family.
M1AVB2_SOLTU	M1AVB2	Peroxidase; Removal of H(2)O(2), oxidation of toxic reductants, biosynthesis and degradation of lignin, suberization, auxin catabolism, response to environmental stresses such as wounding, pathogen attack and oxidative stress.
M1AVB3_SOLTU	M1AVB3	Non-specific lipid-transfer protein; Plant non-specific lipid-transfer proteins transfer phospholipids as well as galactolipids across membranes. May play a role in wax or cutin deposition in the cell walls of expanding epidermal cells and certain secretory tissues.
M1AVG3_SOLTU	M1AVG3	Protein kinase domain-containing protein.
M1AVH9_SOLTU	M1AVH9	ABC transporter domain-containing protein.
M1AVJ6_SOLTU	M1AVJ6	GATA transcription factor; Transcriptional activator that specifically binds 5'-GATA-3' or 5'-GAT-3' motifs within gene promoters. Belongs to the type IV zinc-finger family. Class A subfamily.
M1AVK0_SOLTU	M1AVK0	Uncharacterized protein.
M1AW37_SOLTU	M1AW37	Na_H_Exchanger domain-containing protein.
M1AW38_SOLTU	M1AW38	Na_H_Exchanger domain-containing protein.
M1AW39_SOLTU	M1AW39	Dirigent protein; Dirigent proteins impart stereoselectivity on the phenoxy radical-coupling reaction, yielding optically active lignans from two molecules of coniferyl alcohol in the biosynthesis of lignans, flavonolignans, and alkaloids and thus plays a central role in plant secondary metabolism.
M1AW53_SOLTU	M1AW53	Uncharacterized protein.
M1AWA0_SOLTU	M1AWA0	Uncharacterized protein; Belongs to the cytochrome P450 family.
M1AWA8_SOLTU	M1AWA8	Kinesin motor domain-containing protein; Belongs to the TRAFAC class myosin-kinesin ATPase superfamily. Kinesin family.
M1AWD5_SOLTU	M1AWD5	TF-B3 domain-containing protein.
M1AWE0_SOLTU	M1AWE0	Uncharacterized protein; Belongs to the universal ribosomal protein uL11 family.
M1AWF8_SOLTU	M1AWF8	Uncharacterized protein.
M1AWG2_SOLTU	M1AWG2	Endoglucanase.
M1AWH4_SOLTU	M1AWH4	Uncharacterized protein.
M1AWK9_SOLTU	M1AWK9	Auxin response factor; Auxin response factors (ARFs) are transcriptional factors that bind specifically to the DNA sequence 5'-TGTCTC-3' found in the auxin-responsive promoter elements (AuxREs).
M1AX47_SOLTU	M1AX47	Uncharacterized protein.
M1AXD1_SOLTU	M1AXD1	Uncharacterized protein.
M1AXG7_SOLTU	M1AXG7	NB-ARC domain-containing protein; Belongs to the disease resistance NB-LRR family.
M1AXG9_SOLTU	M1AXG9	NB-ARC domain-containing protein; Belongs to the disease resistance NB-LRR family.
M1AXK2_SOLTU	M1AXK2	Uncharacterized protein; Belongs to the peptidase S8 family.
M1AXK7_SOLTU	M1AXK7	Uncharacterized protein.
M1AXK9_SOLTU	M1AXK9	Expansin; Causes loosening and extension of plant cell walls by disrupting non-covalent bonding between cellulose microfibrils and matrix glucans. No enzymatic activity has been found. Belongs to the expansin family. Expansin A subfamily.
M1AXR2_SOLTU	M1AXR2	Uncharacterized protein.
M1AY16_SOLTU	M1AY16	Protein kinase domain-containing protein.
M1AY18_SOLTU	M1AY18	Chlorophyll a-b binding protein, chloroplastic; The light-harvesting complex (LHC) functions as a light receptor, it captures and delivers excitation energy to photosystems with which it is closely associated; Belongs to the light-harvesting chlorophyll a/b-binding (LHC) protein family.
M1AY19_SOLTU	M1AY19	Chlorophyll a-b binding protein, chloroplastic; The light-harvesting complex (LHC) functions as a light receptor, it captures and delivers excitation energy to photosystems with which it is closely associated; Belongs to the light-harvesting chlorophyll a/b-binding (LHC) protein family.
M1AY69_SOLTU	M1AY69	CCT domain-containing protein.
M1AY76_SOLTU	M1AY76	AvrRpt-cleavage domain-containing protein.
M1AY82_SOLTU	M1AY82	Uncharacterized protein.
M1AY97_SOLTU	M1AY97	Uncharacterized protein.
M1AYJ2_SOLTU	M1AYJ2	Uncharacterized protein.
M1AYL6_SOLTU	M1AYL6	Uncharacterized protein.
M1AYR7_SOLTU	M1AYR7	Uncharacterized protein.
M1AYS1_SOLTU	M1AYS1	LOB domain-containing protein.
M1AYS4_SOLTU	M1AYS4	Uncharacterized protein.
M1AYV1_SOLTU	M1AYV1	Uncharacterized protein.
M1AYZ9_SOLTU	M1AYZ9	Uncharacterized protein.
M1AZ17_SOLTU	M1AZ17	Uncharacterized protein; Belongs to the Ca(2+):cation antiporter (CaCA) (TC 2.A.19) family.
M1AZ31_SOLTU	M1AZ31	Uncharacterized protein.
M1AZ59_SOLTU	M1AZ59	Uncharacterized protein.
M1AZB4_SOLTU	M1AZB4	Epimerase domain-containing protein.
M1AZF0_SOLTU	M1AZF0	Myb-like domain-containing protein.
M1AZL8_SOLTU	M1AZL8	Dihydrolipoamide acetyltransferase component of pyruvate dehydrogenase complex.
M1AZN9_SOLTU	M1AZN9	Uncharacterized protein.
M1AZS8_SOLTU	M1AZS8	WRC domain-containing protein.
M1AZT7_SOLTU	M1AZT7	Germin-like protein.
M1AZW1_SOLTU	M1AZW1	Calcium-transporting ATPase; This magnesium-dependent enzyme catalyzes the hydrolysis of ATP coupled with the transport of calcium.
M1AZW6_SOLTU	M1AZW6	E1_dh domain-containing protein.
M1B013_SOLTU	M1B013	Uncharacterized protein.
M1B041_SOLTU	M1B041	Germin-like protein.
M1B057_SOLTU	M1B057	Dof-type domain-containing protein.
M1B0C4_SOLTU	M1B0C4	WD_REPEATS_REGION domain-containing protein.
M1B0C8_SOLTU	M1B0C8	WD_REPEATS_REGION domain-containing protein.
M1B0U0_SOLTU	M1B0U0	Protein kinase domain-containing protein.
M1B0X6_SOLTU	M1B0X6	Uncharacterized protein; Belongs to the thymidine kinase family.
M1B113_SOLTU	M1B113	Cnd3 domain-containing protein.
M1B1B2_SOLTU	M1B1B2	Uncharacterized protein; Belongs to the adenylate kinase family.
M1B1F1_SOLTU	M1B1F1	WAT1-related protein.
M1B1L5_SOLTU	M1B1L5	3-ketoacyl-CoA synthase.
M1B1Q9_SOLTU	M1B1Q9	Uncharacterized protein.
M1B1U1_SOLTU	M1B1U1	Uncharacterized protein; Belongs to the glycosyl hydrolase 28 family.
M1B210_SOLTU	M1B210	Terpene cyclase/mutase family member; Belongs to the terpene cyclase/mutase family.
M1B222_SOLTU	M1B222	Uncharacterized protein.
M1B237_SOLTU	M1B237	AAA domain-containing protein; Belongs to the AAA ATPase family.
M1B242_SOLTU	M1B242	Uncharacterized protein; Belongs to the cytochrome P450 family.
M1B252_SOLTU	M1B252	Uncharacterized protein.
M1B271_SOLTU	M1B271	Protein kinase domain-containing protein.
M1B285_SOLTU	M1B285	Uncharacterized protein.
M1B2E4_SOLTU	M1B2E4	Peroxidase; Removal of H(2)O(2), oxidation of toxic reductants, biosynthesis and degradation of lignin, suberization, auxin catabolism, response to environmental stresses such as wounding, pathogen attack and oxidative stress.
M1B2H5_SOLTU	M1B2H5	Pectinesterase; Acts in the modification of cell walls via demethylesterification of cell wall pectin. In the C-terminal section; belongs to the pectinesterase family.
M1B2J1_SOLTU	M1B2J1	Uncharacterized protein.
M1B2Q5_SOLTU	M1B2Q5	Potassium transporter; Potassium transporter; Belongs to the HAK/KUP transporter (TC 2.A.72.3) family.
M1B2S7_SOLTU	M1B2S7	Phytocyanin domain-containing protein.
M1B2T5_SOLTU	M1B2T5	ANK_REP_REGION domain-containing protein.
M1B2X4_SOLTU	M1B2X4	Trehalose 6-phosphate phosphatase; Removes the phosphate from trehalose 6-phosphate to produce free trehalose.
M1B2Y2_SOLTU	M1B2Y2	Na_H_Exchanger domain-containing protein.
M1B326_SOLTU	M1B326	Uncharacterized protein.
M1B391_SOLTU	M1B391	Fe2OG dioxygenase domain-containing protein; Belongs to the iron/ascorbate-dependent oxidoreductase family.
M1B3C9_SOLTU	M1B3C9	DUF4477 domain-containing protein.
M1B3F9_SOLTU	M1B3F9	Aa_trans domain-containing protein.
M1B3H5_SOLTU	M1B3H5	Xyloglucan endotransglucosylase/hydrolase; Catalyzes xyloglucan endohydrolysis (XEH) and/or endotransglycosylation (XET). Cleaves and religates xyloglucan polymers, an essential constituent of the primary cell wall, and thereby participates in cell wall construction of growing tissues. Belongs to the glycosyl hydrolase 16 family.
M1B3H7_SOLTU	M1B3H7	Formin-like protein; Belongs to the formin-like family.
M1B3H8_SOLTU	M1B3H8	Uncharacterized protein.
M1B3J8_SOLTU	M1B3J8	Uncharacterized protein.
M1B3J9_SOLTU	M1B3J9	Uncharacterized protein.
M1B3K3_SOLTU	M1B3K3	Uncharacterized protein.
M1B3K8_SOLTU	M1B3K8	Uncharacterized protein; Belongs to the cytochrome P450 family.
M1B3U8_SOLTU	M1B3U8	ENTH domain-containing protein.
M1B3V0_SOLTU	M1B3V0	FH2 domain-containing protein.
M1B410_SOLTU	M1B410	VQ domain-containing protein.
M1B4B5_SOLTU	M1B4B5	AP2/ERF domain-containing protein.
M1B4I1_SOLTU	M1B4I1	Uncharacterized protein.
M1B4J2_SOLTU	M1B4J2	Mg-por_mtran_C domain-containing protein.
M1B4N4_SOLTU	M1B4N4	Protein DETOXIFICATION; Belongs to the multi antimicrobial extrusion (MATE) (TC 2.A.66.1) family.
M1B4Q0_SOLTU	M1B4Q0	Uncharacterized protein; Belongs to the cytochrome P450 family.
M1B4R3_SOLTU	M1B4R3	Protein kinase domain-containing protein; Belongs to the protein kinase superfamily. Ser/Thr protein kinase family.
M1B4S4_SOLTU	M1B4S4	Uncharacterized protein.
M1B4S8_SOLTU	M1B4S8	CAP10 domain-containing protein.
M1B4S9_SOLTU	M1B4S9	Tubulin beta chain; Tubulin is the major constituent of microtubules. It binds two moles of GTP, one at an exchangeable site on the beta chain and one at a non-exchangeable site on the alpha chain.
M1B545_SOLTU	M1B545	Chlorophyll a-b binding protein, chloroplastic; The light-harvesting complex (LHC) functions as a light receptor, it captures and delivers excitation energy to photosystems with which it is closely associated; Belongs to the light-harvesting chlorophyll a/b-binding (LHC) protein family.
M1B550_SOLTU	M1B550	C2 NT-type domain-containing protein.
M1B5D8_SOLTU	M1B5D8	Uncharacterized protein.
M1B5G1_SOLTU	M1B5G1	Uncharacterized protein.
M1B5H7_SOLTU	M1B5H7	Exostosin domain-containing protein; Belongs to the glycosyltransferase 47 family.
M1B5L3_SOLTU	M1B5L3	N-acetyltransferase domain-containing protein.
M1B5N7_SOLTU	M1B5N7	Uncharacterized protein.
M1B5T7_SOLTU	M1B5T7	Uncharacterized protein.
M1B5V3_SOLTU	M1B5V3	3-ketoacyl-CoA synthase.
M1B5W8_SOLTU	M1B5W8	Protein kinase domain-containing protein.
M1B5X1_SOLTU	M1B5X1	Uncharacterized protein.
M1B5Y6_SOLTU	M1B5Y6	Glutamine synthetase.
M1B5Z1_SOLTU	M1B5Z1	Uncharacterized protein.
M1B5Z4_SOLTU	M1B5Z4	Uncharacterized protein.
M1B610_SOLTU	M1B610	LRRNT_2 domain-containing protein.
M1B697_SOLTU	M1B697	Uncharacterized protein.
M1B6H9_SOLTU	M1B6H9	LRRNT_2 domain-containing protein.
M1B6L7_SOLTU	M1B6L7	Uncharacterized protein.
M1B6X0_SOLTU	M1B6X0	NAC domain-containing protein.
M1B747_SOLTU	M1B747	Uncharacterized protein; Belongs to the cytochrome P450 family.
M1B7C7_SOLTU	M1B7C7	Uncharacterized protein.
M1B7L3_SOLTU	M1B7L3	BURP domain-containing protein.
M1B7L9_SOLTU	M1B7L9	Uncharacterized protein; Belongs to the cytochrome P450 family.
M1B7N8_SOLTU	M1B7N8	Protein kinase domain-containing protein.
M1B7V0_SOLTU	M1B7V0	AAI domain-containing protein.
M1B7V8_SOLTU	M1B7V8	Uncharacterized protein; Belongs to the cytochrome P450 family.
M1B7W0_SOLTU	M1B7W0	Uncharacterized protein; Belongs to the cytochrome P450 family.
M1B7W1_SOLTU	M1B7W1	VWFA domain-containing protein.
M1B7Y0_SOLTU	M1B7Y0	Methyltransf_11 domain-containing protein.
M1B819_SOLTU	M1B819	Uncharacterized protein.
M1B824_SOLTU	M1B824	Malate synthase; Belongs to the malate synthase family.
M1B857_SOLTU	M1B857	Uncharacterized protein.
M1B864_SOLTU	M1B864	Uncharacterized protein.
M1B866_SOLTU	M1B866	Uncharacterized protein; Belongs to the cytochrome P450 family.
M1B8C8_SOLTU	M1B8C8	Uncharacterized protein.
M1B8F9_SOLTU	M1B8F9	Uncharacterized protein.
M1B8H5_SOLTU	M1B8H5	Uncharacterized protein.
M1B8M8_SOLTU	M1B8M8	LRRNT_2 domain-containing protein.
M1B8N2_SOLTU	M1B8N2	Uncharacterized protein.
M1B8N6_SOLTU	M1B8N6	NADPH-protochlorophyllide oxidoreductase; Phototransformation of protochlorophyllide (Pchlide) to chlorophyllide (Chlide); Belongs to the short-chain dehydrogenases/reductases (SDR) family. POR subfamily.
M1B8P4_SOLTU	M1B8P4	UBIQUITIN_CONJUGAT_2 domain-containing protein.
M1B8S2_SOLTU	M1B8S2	TCP domain-containing protein.
M1B8U5_SOLTU	M1B8U5	DUF641 domain-containing protein.
M1B8X9_SOLTU	M1B8X9	SASA domain-containing protein.
M1B8Y2_SOLTU	M1B8Y2	Cyclin N-terminal domain-containing protein; Belongs to the cyclin family.
M1B8Y7_SOLTU	M1B8Y7	Glycosyltransferase; Belongs to the UDP-glycosyltransferase family.
M1B908_SOLTU	M1B908	WD_REPEATS_REGION domain-containing protein.
M1B968_SOLTU	M1B968	Laccase; Lignin degradation and detoxification of lignin-derived products; Belongs to the multicopper oxidase family.
M1B997_SOLTU	M1B997	AAA domain-containing protein; Belongs to the AAA ATPase family.
M1B9C5_SOLTU	M1B9C5	Malectin_like domain-containing protein.
M1B9F0_SOLTU	M1B9F0	Uncharacterized protein.
M1B9F4_SOLTU	M1B9F4	Uncharacterized protein.
M1B9G7_SOLTU	M1B9G7	Kinesin motor domain-containing protein; Belongs to the TRAFAC class myosin-kinesin ATPase superfamily. Kinesin family.
M1B9H3_SOLTU	M1B9H3	Peroxidase; Removal of H(2)O(2), oxidation of toxic reductants, biosynthesis and degradation of lignin, suberization, auxin catabolism, response to environmental stresses such as wounding, pathogen attack and oxidative stress.
M1B9V9_SOLTU	M1B9V9	Uncharacterized protein.
M1BA28_SOLTU	M1BA28	H15 domain-containing protein.
M1BA35_SOLTU	M1BA35	Uncharacterized protein.
M1BA57_SOLTU	M1BA57	Uncharacterized protein.
M1BAD1_SOLTU	M1BAD1	BHLH domain-containing protein.
M1BAE4_SOLTU	M1BAE4	Patatin; Lipolytic acyl hydrolase (LAH). Belongs to the patatin family.
M1BAF3_SOLTU	M1BAF3	Ribosomal_TL5_C domain-containing protein.
M1BAG5_SOLTU	M1BAG5	Uncharacterized protein.
M1BAN6_SOLTU	M1BAN6	Protein kinase domain-containing protein.
M1BAS6_SOLTU	M1BAS6	Uncharacterized protein; Belongs to the disease resistance NB-LRR family.
M1BAT3_SOLTU	M1BAT3	Uncharacterized protein.
M1BAU1_SOLTU	M1BAU1	4HBT domain-containing protein.
M1BAV8_SOLTU	M1BAV8	Ammonium transporter.
M1BAW2_SOLTU	M1BAW2	Uncharacterized protein.
M1BAW3_SOLTU	M1BAW3	Uncharacterized protein.
M1BAW5_SOLTU	M1BAW5	Uncharacterized protein.
M1BAZ3_SOLTU	M1BAZ3	Uncharacterized protein.
M1BB73_SOLTU	M1BB73	Glutamate dehydrogenase; Belongs to the Glu/Leu/Phe/Val dehydrogenases family.
M1BB88_SOLTU	M1BB88	Diphosphomevalonate decarboxylase; Performs the first committed step in the biosynthesis of isoprene-containing compounds such as sterols and terpenoids. Belongs to the diphosphomevalonate decarboxylase family.
M1BB93_SOLTU	M1BB93	FAS1 domain-containing protein.
M1BBA9_SOLTU	M1BBA9	Glutaredoxin domain-containing protein.
M1BBB0_SOLTU	M1BBB0	Glutaredoxin domain-containing protein.
M1BBB1_SOLTU	M1BBB1	Glutaredoxin domain-containing protein.
M1BBB2_SOLTU	M1BBB2	Uncharacterized protein.
M1BBE2_SOLTU	M1BBE2	Uncharacterized protein.
M1BBF8_SOLTU	M1BBF8	Uncharacterized protein.
M1BBG5_SOLTU	M1BBG5	Uncharacterized protein; Belongs to the peptidase S8 family.
M1BBK0_SOLTU	M1BBK0	Dof-type domain-containing protein.
M1BBN9_SOLTU	M1BBN9	Cyclin N-terminal domain-containing protein; Belongs to the cyclin family.
M1BBP4_SOLTU	M1BBP4	BHLH domain-containing protein.
M1BBU6_SOLTU	M1BBU6	Endoglucanase.
M1BBX7_SOLTU	M1BBX7	Uncharacterized protein.
M1BC11_SOLTU	M1BC11	Uncharacterized protein; Belongs to the glycosyl hydrolase 5 (cellulase A) family.
M1BC60_SOLTU	M1BC60	Beta-glucosidase.
M1BC65_SOLTU	M1BC65	Uncharacterized protein.
M1BC82_SOLTU	M1BC82	AAI domain-containing protein.
M1BC95_SOLTU	M1BC95	3-ketoacyl-CoA synthase.
M1BCC5_SOLTU	M1BCC5	Uncharacterized protein.
M1BCD6_SOLTU	M1BCD6	Chitin-binding type-1 domain-containing protein.
M1BCL4_SOLTU	M1BCL4	MFS domain-containing protein; Belongs to the major facilitator superfamily. Sugar transporter (TC 2.A.1.1) family.
M1BCM7_SOLTU	M1BCM7	Uncharacterized protein.
M1BCN1_SOLTU	M1BCN1	NB-ARC domain-containing protein; Belongs to the disease resistance NB-LRR family.
M1BCP4_SOLTU	M1BCP4	OVATE domain-containing protein.
M1BCP6_SOLTU	M1BCP6	HVA22-like protein.
M1BCU1_SOLTU	M1BCU1	Uncharacterized protein.
M1BCX5_SOLTU	M1BCX5	Protein kinase domain-containing protein.
M1BD83_SOLTU	M1BD83	MBOAT_2 domain-containing protein.
M1BDA0_SOLTU	M1BDA0	F-box domain-containing protein.
M1BDC4_SOLTU	M1BDC4	Uncharacterized protein.
M1BDC6_SOLTU	M1BDC6	Uncharacterized protein.
M1BDE4_SOLTU	M1BDE4	Uncharacterized protein.
M1BDN3_SOLTU	M1BDN3	Glycosyltransferase; Belongs to the UDP-glycosyltransferase family.
M1BDP4_SOLTU	M1BDP4	Uncharacterized protein.
M1BDT0_SOLTU	M1BDT0	Response regulatory domain-containing protein.
M1BE20_SOLTU	M1BE20	Uncharacterized protein.
M1BE30_SOLTU	M1BE30	Uncharacterized protein.
M1BE35_SOLTU	M1BE35	Uncharacterized protein.
M1BE72_SOLTU	M1BE72	Uncharacterized protein.
M1BE94_SOLTU	M1BE94	Uncharacterized protein.
M1BEA8_SOLTU	M1BEA8	Uncharacterized protein; Belongs to the cytochrome P450 family.
M1BEB9_SOLTU	M1BEB9	Uncharacterized protein.
M1BEC9_SOLTU	M1BEC9	ABC transporter domain-containing protein.
M1BEN4_SOLTU	M1BEN4	Protein kinase domain-containing protein; Belongs to the protein kinase superfamily. Ser/Thr protein kinase family.
M1BES4_SOLTU	M1BES4	Uncharacterized protein.
M1BF37_SOLTU	M1BF37	WD_REPEATS_REGION domain-containing protein.
M1BF38_SOLTU	M1BF38	RNase H domain-containing protein.
M1BF59_SOLTU	M1BF59	Uncharacterized protein.
M1BFA0_SOLTU	M1BFA0	Uncharacterized protein.
M1BFA2_SOLTU	M1BFA2	Uncharacterized protein; Belongs to the peptidase S8 family.
M1BFM7_SOLTU	M1BFM7	Uncharacterized protein; Belongs to the cytochrome P450 family.
M1BFN4_SOLTU	M1BFN4	Reverse transcriptase domain-containing protein.
M1BFT7_SOLTU	M1BFT7	Malate dehydrogenase.
M1BFW8_SOLTU	M1BFW8	Glycosyltransferase; Belongs to the UDP-glycosyltransferase family.
M1BFZ2_SOLTU	M1BFZ2	Amine oxidase.
M1BFZ7_SOLTU	M1BFZ7	Jacalin-type lectin domain-containing protein.
M1BG13_SOLTU	M1BG13	Uncharacterized protein.
M1BG63_SOLTU	M1BG63	Fe2OG dioxygenase domain-containing protein; Belongs to the iron/ascorbate-dependent oxidoreductase family.
M1BG75_SOLTU	M1BG75	Fe2OG dioxygenase domain-containing protein; Belongs to the iron/ascorbate-dependent oxidoreductase family.
M1BG78_SOLTU	M1BG78	UDPGT domain-containing protein; Belongs to the UDP-glycosyltransferase family.
M1BGA2_SOLTU	M1BGA2	Receptor-like serine/threonine-protein kinase; Belongs to the protein kinase superfamily. Ser/Thr protein kinase family.
M1BGD4_SOLTU	M1BGD4	Xyloglucan endotransglucosylase/hydrolase; Catalyzes xyloglucan endohydrolysis (XEH) and/or endotransglycosylation (XET). Cleaves and religates xyloglucan polymers, an essential constituent of the primary cell wall, and thereby participates in cell wall construction of growing tissues. Belongs to the glycosyl hydrolase 16 family.
M1BGG2_SOLTU	M1BGG2	Receptor-like serine/threonine-protein kinase; Belongs to the protein kinase superfamily. Ser/Thr protein kinase family.
M1BGR4_SOLTU	M1BGR4	Nudix hydrolase domain-containing protein.
M1BGV0_SOLTU	M1BGV0	NB-ARC domain-containing protein; Belongs to the disease resistance NB-LRR family.
M1BGV9_SOLTU	M1BGV9	Uncharacterized protein.
M1BGZ2_SOLTU	M1BGZ2	HORMA domain-containing protein.
M1BHA4_SOLTU	M1BHA4	Uncharacterized protein; Belongs to the tetraspanin (TM4SF) family.
M1BHA5_SOLTU	M1BHA5	BHLH domain-containing protein.
M1BHC4_SOLTU	M1BHC4	DnaJ_C domain-containing protein.
M1BHF4_SOLTU	M1BHF4	Rieske domain-containing protein.
M1BHH2_SOLTU	M1BHH2	Uncharacterized protein.
M1BHN9_SOLTU	M1BHN9	Uncharacterized protein.
M1BI06_SOLTU	M1BI06	TPR_REGION domain-containing protein.
M1BI26_SOLTU	M1BI26	PORR domain-containing protein.
M1BI50_SOLTU	M1BI50	Uncharacterized protein.
M1BIA0_SOLTU	M1BIA0	Uncharacterized protein.
M1BIF6_SOLTU	M1BIF6	Uncharacterized protein.
M1BIT2_SOLTU	M1BIT2	Protein kinase domain-containing protein.
M1BIW2_SOLTU	M1BIW2	Uncharacterized protein.
M1BJ36_SOLTU	M1BJ36	Protein kinase domain-containing protein.
M1BJ45_SOLTU	M1BJ45	Pectinesterase; Acts in the modification of cell walls via demethylesterification of cell wall pectin. In the C-terminal section; belongs to the pectinesterase family.
M1BJ59_SOLTU	M1BJ59	LRRNT_2 domain-containing protein.
M1BJ90_SOLTU	M1BJ90	DUF295 domain-containing protein.
M1BJA0_SOLTU	M1BJA0	WRKY domain-containing protein.
M1BJD9_SOLTU	M1BJD9	Alliinase_C domain-containing protein.
M1BJH0_SOLTU	M1BJH0	Uncharacterized protein; Belongs to the cytochrome P450 family.
M1BJI5_SOLTU	M1BJI5	ABC transporter domain-containing protein.
M1BJI8_SOLTU	M1BJI8	PMEI domain-containing protein.
M1BJP4_SOLTU	M1BJP4	Ribosomal_L18e/L15P domain-containing protein; Belongs to the universal ribosomal protein uL15 family.
M1BJY3_SOLTU	M1BJY3	Uncharacterized protein; Belongs to the terpene synthase family.
M1BK04_SOLTU	M1BK04	TIR domain-containing protein.
M1BK16_SOLTU	M1BK16	NAC domain-containing protein.
M1BK19_SOLTU	M1BK19	Protein kinase domain-containing protein.
M1BKG2_SOLTU	M1BKG2	Uncharacterized protein.
M1BKH0_SOLTU	M1BKH0	Uncharacterized protein.
M1BKH7_SOLTU	M1BKH7	Uncharacterized protein.
M1BKQ9_SOLTU	M1BKQ9	Uncharacterized protein.
M1BKT1_SOLTU	M1BKT1	NB-ARC domain-containing protein; Belongs to the disease resistance NB-LRR family.
M1BKT2_SOLTU	M1BKT2	Glycosyltransferase; Belongs to the UDP-glycosyltransferase family.
M1BKT5_SOLTU	M1BKT5	Protein kinase domain-containing protein.
M1BKV2_SOLTU	M1BKV2	Receptor-like serine/threonine-protein kinase; Belongs to the protein kinase superfamily. Ser/Thr protein kinase family.
M1BKV4_SOLTU	M1BKV4	Long-chain-alcohol oxidase; Long-chain fatty alcohol oxidase involved in the omega- oxidation pathway of lipid degradation.
M1BL71_SOLTU	M1BL71	SET domain-containing protein.
M1BLD8_SOLTU	M1BLD8	Uncharacterized protein.
M1BLG0_SOLTU	M1BLG0	HPt domain-containing protein.
M1BLI7_SOLTU	M1BLI7	Lipase_GDSL domain-containing protein; Belongs to the 'GDSL' lipolytic enzyme family.
M1BLJ4_SOLTU	M1BLJ4	TF-B3 domain-containing protein.
M1BLM4_SOLTU	M1BLM4	Aminotran_1_2 domain-containing protein.
M1BLS0_SOLTU	M1BLS0	Uncharacterized protein.
M1BLT5_SOLTU	M1BLT5	Uncharacterized protein.
M1BM52_SOLTU	M1BM52	Uncharacterized protein.
M1BM90_SOLTU	M1BM90	Uncharacterized protein.
M1BME0_SOLTU	M1BME0	Uncharacterized protein.
M1BMF3_SOLTU	M1BMF3	Protein kinase domain-containing protein; Belongs to the protein kinase superfamily. Ser/Thr protein kinase family.
M1BMI0_SOLTU	M1BMI0	Uncharacterized protein.
M1BMI1_SOLTU	M1BMI1	WD_REPEATS_REGION domain-containing protein.
M1BMK5_SOLTU	M1BMK5	MFS domain-containing protein; Belongs to the major facilitator superfamily. Sugar transporter (TC 2.A.1.1) family.
M1BMM4_SOLTU	M1BMM4	Uncharacterized protein; Belongs to the cytochrome P450 family.
M1BMP1_SOLTU	M1BMP1	Transpos_assoc domain-containing protein.
M1BMS3_SOLTU	M1BMS3	Uncharacterized protein.
M1BMS9_SOLTU	M1BMS9	Uncharacterized protein.
M1BMZ6_SOLTU	M1BMZ6	LRRNT_2 domain-containing protein.
M1BN76_SOLTU	M1BN76	LRRNT_2 domain-containing protein.
M1BND4_SOLTU	M1BND4	Fe2OG dioxygenase domain-containing protein; Belongs to the iron/ascorbate-dependent oxidoreductase family.
M1BNE3_SOLTU	M1BNE3	Gb3_synth domain-containing protein.
M1BNG1_SOLTU	M1BNG1	SHSP domain-containing protein; Belongs to the small heat shock protein (HSP20) family.
M1BNH9_SOLTU	M1BNH9	Uncharacterized protein.
M1BNK1_SOLTU	M1BNK1	Uncharacterized protein.
M1BNL2_SOLTU	M1BNL2	Uncharacterized protein.
M1BNN2_SOLTU	M1BNN2	Fe2OG dioxygenase domain-containing protein; Belongs to the iron/ascorbate-dependent oxidoreductase family.
M1BNQ4_SOLTU	M1BNQ4	Uncharacterized protein.
M1BNS6_SOLTU	M1BNS6	Kinesin motor domain-containing protein; Belongs to the TRAFAC class myosin-kinesin ATPase superfamily. Kinesin family.
M1BNZ2_SOLTU	M1BNZ2	Pectinesterase; Acts in the modification of cell walls via demethylesterification of cell wall pectin. In the C-terminal section; belongs to the pectinesterase family.
M1BNZ7_SOLTU	M1BNZ7	Chorein_N domain-containing protein.
M1BNZ9_SOLTU	M1BNZ9	Nop domain-containing protein.
M1BP27_SOLTU	M1BP27	Uncharacterized protein.
M1BP77_SOLTU	M1BP77	STAS domain-containing protein.
M1BPA9_SOLTU	M1BPA9	Uncharacterized protein.
M1BPB7_SOLTU	M1BPB7	C2H2-type domain-containing protein.
M1BPE2_SOLTU	M1BPE2	Uncharacterized protein.
M1BPH2_SOLTU	M1BPH2	Phenylalanine ammonia-lyase.
M1BPI1_SOLTU	M1BPI1	Reverse transcriptase domain-containing protein.
M1BPL6_SOLTU	M1BPL6	Uncharacterized protein.
M1BPN9_SOLTU	M1BPN9	Calcium-transporting ATPase; This magnesium-dependent enzyme catalyzes the hydrolysis of ATP coupled with the transport of calcium.
M1BPV2_SOLTU	M1BPV2	Uncharacterized protein; Belongs to the ABC transporter superfamily. ABCG family. PDR (TC 3.A.1.205) subfamily.
M1BPV9_SOLTU	M1BPV9	Glycosyltransferase; Belongs to the UDP-glycosyltransferase family.
M1BPW0_SOLTU	M1BPW0	Uncharacterized protein.
M1BQ37_SOLTU	M1BQ37	Uncharacterized protein.
M1BQ74_SOLTU	M1BQ74	Ribulose bisphosphate carboxylase small chain; RuBisCO catalyzes two reactions: the carboxylation of D- ribulose 1,5-bisphosphate, the primary event in carbon dioxide fixation, as well as the oxidative fragmentation of the pentose substrate. Both reactions occur simultaneously and in competition at the same active site.
M1BQ84_SOLTU	M1BQ84	Uncharacterized protein.
M1BQH1_SOLTU	M1BQH1	LEA_2 domain-containing protein.
M1BQI5_SOLTU	M1BQI5	Uncharacterized protein.
M1BQN6_SOLTU	M1BQN6	Protein kinase domain-containing protein.
M1BQU7_SOLTU	M1BQU7	Protein kinase domain-containing protein; Belongs to the protein kinase superfamily.
M1BQV6_SOLTU	M1BQV6	Protein kinase domain-containing protein.
M1BQY3_SOLTU	M1BQY3	Uncharacterized protein; Belongs to the disease resistance NB-LRR family.
M1BR71_SOLTU	M1BR71	DYW_deaminase domain-containing protein.
M1BRB8_SOLTU	M1BRB8	Uncharacterized protein; Belongs to the tRNA nucleotidyltransferase/poly(A) polymerase family.
M1BRF5_SOLTU	M1BRF5	Uncharacterized protein.
M1BRH2_SOLTU	M1BRH2	Endoglucanase.
M1BRM6_SOLTU	M1BRM6	Uncharacterized protein.
M1BRP9_SOLTU	M1BRP9	NB-ARC domain-containing protein; Belongs to the disease resistance NB-LRR family.
M1BRV8_SOLTU	M1BRV8	Uncharacterized protein.
M1BRW6_SOLTU	M1BRW6	Uncharacterized protein.
M1BS93_SOLTU	M1BS93	Uncharacterized protein.
M1BSC8_SOLTU	M1BSC8	Patatin; Lipolytic acyl hydrolase (LAH). Belongs to the patatin family.
M1BSS0_SOLTU	M1BSS0	BRO1 domain-containing protein.
M1BSS3_SOLTU	M1BSS3	ANK_REP_REGION domain-containing protein.
M1BT03_SOLTU	M1BT03	Peroxidase; Removal of H(2)O(2), oxidation of toxic reductants, biosynthesis and degradation of lignin, suberization, auxin catabolism, response to environmental stresses such as wounding, pathogen attack and oxidative stress.
M1BT95_SOLTU	M1BT95	Protein kinase domain-containing protein.
M1BTA5_SOLTU	M1BTA5	Prephenate/arogenate dehydrogenase domain-containing protein.
M1BTD2_SOLTU	M1BTD2	Laccase; Lignin degradation and detoxification of lignin-derived products; Belongs to the multicopper oxidase family.
M1BTI3_SOLTU	M1BTI3	Uncharacterized protein.
M1BTL0_SOLTU	M1BTL0	Protein DETOXIFICATION; Belongs to the multi antimicrobial extrusion (MATE) (TC 2.A.66.1) family.
M1BTL3_SOLTU	M1BTL3	Uncharacterized protein.
M1BTP0_SOLTU	M1BTP0	Uncharacterized protein.
M1BTR4_SOLTU	M1BTR4	Uncharacterized protein.
M1BTV7_SOLTU	M1BTV7	DYW_deaminase domain-containing protein.
M1BU03_SOLTU	M1BU03	Uncharacterized protein; Belongs to the expansin family.
M1BU17_SOLTU	M1BU17	Uncharacterized protein.
M1BUD4_SOLTU	M1BUD4	Uncharacterized protein.
M1BUG6_SOLTU	M1BUG6	Uncharacterized protein.
M1BUH9_SOLTU	M1BUH9	IPPc domain-containing protein.
M1BUR5_SOLTU	M1BUR5	Protein kinase domain-containing protein.
M1BUT6_SOLTU	M1BUT6	Protein kinase domain-containing protein; Belongs to the protein kinase superfamily. Ser/Thr protein kinase family.
M1BUZ2_SOLTU	M1BUZ2	Germin-like protein.
M1BV23_SOLTU	M1BV23	ANK_REP_REGION domain-containing protein.
M1BV90_SOLTU	M1BV90	Uncharacterized protein; Belongs to the cytochrome P450 family.
M1BVC9_SOLTU	M1BVC9	Protein kinase domain-containing protein; Belongs to the protein kinase superfamily. Ser/Thr protein kinase family.
M1BVE0_SOLTU	M1BVE0	Uncharacterized protein.
M1BVE5_SOLTU	M1BVE5	Protein kinase domain-containing protein; Belongs to the protein kinase superfamily. Ser/Thr protein kinase family.
M1BVE7_SOLTU	M1BVE7	Tubulin beta chain; Tubulin is the major constituent of microtubules. It binds two moles of GTP, one at an exchangeable site on the beta chain and one at a non-exchangeable site on the alpha chain.
M1BVJ0_SOLTU	M1BVJ0	Uncharacterized protein.
M1BVJ1_SOLTU	M1BVJ1	Uncharacterized protein.
M1BVJ9_SOLTU	M1BVJ9	UDPGT domain-containing protein; Belongs to the UDP-glycosyltransferase family.
M1BVK2_SOLTU	M1BVK2	Protein kinase domain-containing protein.
M1BVK6_SOLTU	M1BVK6	Glycosyltransferase; Belongs to the UDP-glycosyltransferase family.
M1BVK7_SOLTU	M1BVK7	Glycosyltransferase; Belongs to the UDP-glycosyltransferase family.
M1BVN8_SOLTU	M1BVN8	TIR domain-containing protein.
M1BVP9_SOLTU	M1BVP9	Uncharacterized protein; Belongs to the TRAFAC class myosin-kinesin ATPase superfamily. Myosin family.
M1BVQ4_SOLTU	M1BVQ4	Uncharacterized protein.
M1BVX9_SOLTU	M1BVX9	Protein kinase domain-containing protein.
M1BW10_SOLTU	M1BW10	Uncharacterized protein.
M1BW19_SOLTU	M1BW19	Uncharacterized protein; Belongs to the cytochrome P450 family.
M1BW29_SOLTU	M1BW29	LRRNT_2 domain-containing protein.
M1BW70_SOLTU	M1BW70	AA_permease_C domain-containing protein.
M1BW86_SOLTU	M1BW86	FAD-binding PCMH-type domain-containing protein; Belongs to the oxygen-dependent FAD-linked oxidoreductase family.
M1BW89_SOLTU	M1BW89	FAD-binding PCMH-type domain-containing protein; Belongs to the oxygen-dependent FAD-linked oxidoreductase family.
M1BW96_SOLTU	M1BW96	Uncharacterized protein.
M1BWE2_SOLTU	M1BWE2	Uncharacterized protein.
M1BWE4_SOLTU	M1BWE4	Uncharacterized protein.
M1BWF1_SOLTU	M1BWF1	Uncharacterized protein.
M1BWL4_SOLTU	M1BWL4	40S ribosomal protein S25; Belongs to the eukaryotic ribosomal protein eS25 family.
M1BWN2_SOLTU	M1BWN2	Phospholipid-transporting ATPase; Belongs to the cation transport ATPase (P-type) (TC 3.A.3) family. Type IV subfamily.
M1BWX6_SOLTU	M1BWX6	Uncharacterized protein.
M1BX00_SOLTU	M1BX00	BED-type domain-containing protein.
M1BX07_SOLTU	M1BX07	HTH cro/C1-type domain-containing protein.
M1BX36_SOLTU	M1BX36	Glycos_transf_1 domain-containing protein.
M1BX49_SOLTU	M1BX49	RING-type domain-containing protein.
M1BX57_SOLTU	M1BX57	Uncharacterized protein.
M1BX85_SOLTU	M1BX85	Uncharacterized protein.
M1BXC7_SOLTU	M1BXC7	Uncharacterized protein.
M1BXF0_SOLTU	M1BXF0	Uncharacterized protein.
M1BXF9_SOLTU	M1BXF9	Uncharacterized protein.
M1BXK0_SOLTU	M1BXK0	Uncharacterized protein.
M1BXL4_SOLTU	M1BXL4	Uncharacterized protein; Belongs to the cytochrome P450 family.
M1BXN8_SOLTU	M1BXN8	LEA_2 domain-containing protein.
M1BXP2_SOLTU	M1BXP2	ALA-interacting subunit; Belongs to the CDC50/LEM3 family.
M1BXW7_SOLTU	M1BXW7	Cyclin N-terminal domain-containing protein; Belongs to the cyclin family.
M1BXX5_SOLTU	M1BXX5	BHLH domain-containing protein.
M1BXY1_SOLTU	M1BXY1	Uncharacterized protein.
M1BY35_SOLTU	M1BY35	Auxin response factor; Auxin response factors (ARFs) are transcriptional factors that bind specifically to the DNA sequence 5'-TGTCTC-3' found in the auxin-responsive promoter elements (AuxREs).
M1BY39_SOLTU	M1BY39	Uncharacterized protein.
M1BY41_SOLTU	M1BY41	Phenylalanine ammonia-lyase.
M1BY55_SOLTU	M1BY55	PORR domain-containing protein.
M1BY63_SOLTU	M1BY63	Oleosin.
M1BY87_SOLTU	M1BY87	Uncharacterized protein.
M1BYC2_SOLTU	M1BYC2	Protein kinase domain-containing protein; Belongs to the protein kinase superfamily. Ser/Thr protein kinase family.
M1BYD2_SOLTU	M1BYD2	Uncharacterized protein.
M1BYE8_SOLTU	M1BYE8	Uncharacterized protein.
M1BYF9_SOLTU	M1BYF9	Mitogen-activated protein kinase; Belongs to the protein kinase superfamily. Ser/Thr protein kinase family. MAP kinase subfamily.
M1BYH0_SOLTU	M1BYH0	Uncharacterized protein.
M1BYL8_SOLTU	M1BYL8	F-box domain-containing protein.
M1BYS2_SOLTU	M1BYS2	Uncharacterized protein.
M1BYV6_SOLTU	M1BYV6	Uncharacterized protein.
M1BYX1_SOLTU	M1BYX1	Glycosyltransferase; Belongs to the UDP-glycosyltransferase family.
M1BYZ4_SOLTU	M1BYZ4	Peroxidase; Removal of H(2)O(2), oxidation of toxic reductants, biosynthesis and degradation of lignin, suberization, auxin catabolism, response to environmental stresses such as wounding, pathogen attack and oxidative stress.
M1BZ03_SOLTU	M1BZ03	Epimerase domain-containing protein.
M1BZ24_SOLTU	M1BZ24	MFS domain-containing protein.
M1BZ34_SOLTU	M1BZ34	F-box domain-containing protein.
M1BZ93_SOLTU	M1BZ93	Uncharacterized protein; Belongs to the cytochrome P450 family.
M1BZI3_SOLTU	M1BZI3	zf-RVT domain-containing protein.
M1BZM6_SOLTU	M1BZM6	Protein kinase domain-containing protein; Belongs to the protein kinase superfamily.
M1BZT0_SOLTU	M1BZT0	BHLH domain-containing protein.
M1BZT3_SOLTU	M1BZT3	Uncharacterized protein.
M1BZU7_SOLTU	M1BZU7	WRKY transcription factor.
M1BZU9_SOLTU	M1BZU9	LRRNT_2 domain-containing protein.
M1BZX7_SOLTU	M1BZX7	Integrase catalytic domain-containing protein.
M1C036_SOLTU	M1C036	Protein kinase domain-containing protein; Belongs to the protein kinase superfamily. Ser/Thr protein kinase family.
M1C083_SOLTU	M1C083	DYW_deaminase domain-containing protein.
M1C0G5_SOLTU	M1C0G5	Uncharacterized protein; Belongs to the pirin family.
M1C0J2_SOLTU	M1C0J2	Uncharacterized protein.
M1C0L4_SOLTU	M1C0L4	Aconitate hydratase; Catalyzes the isomerization of citrate to isocitrate via cis- aconitate.
M1C0U7_SOLTU	M1C0U7	Uncharacterized protein.
M1C0W5_SOLTU	M1C0W5	Uncharacterized protein.
M1C0Y0_SOLTU	M1C0Y0	F-box domain-containing protein.
M1C187_SOLTU	M1C187	FAD-binding PCMH-type domain-containing protein; Belongs to the oxygen-dependent FAD-linked oxidoreductase family.
M1C1G5_SOLTU	M1C1G5	Receptor-like serine/threonine-protein kinase; Belongs to the protein kinase superfamily. Ser/Thr protein kinase family.
M1C1I4_SOLTU	M1C1I4	Uncharacterized protein.
M1C1J8_SOLTU	M1C1J8	Uncharacterized protein.
M1C1N0_SOLTU	M1C1N0	Uncharacterized protein.
M1C1P1_SOLTU	M1C1P1	DUF3700 domain-containing protein.
M1C1U7_SOLTU	M1C1U7	DUF3444 domain-containing protein.
M1C1W4_SOLTU	M1C1W4	Abhydrolase_3 domain-containing protein.
M1C1W5_SOLTU	M1C1W5	Abhydrolase_3 domain-containing protein.
M1C266_SOLTU	M1C266	AAA domain-containing protein; Belongs to the AAA ATPase family.
M1C270_SOLTU	M1C270	NmrA domain-containing protein.
M1C2D3_SOLTU	M1C2D3	Uncharacterized protein.
M1C2I3_SOLTU	M1C2I3	CASP-like protein; Belongs to the Casparian strip membrane proteins (CASP) family.
M1C2S4_SOLTU	M1C2S4	Uncharacterized protein; Belongs to the peptidase S8 family.
M1C2T3_SOLTU	M1C2T3	Uncharacterized protein.
M1C2W0_SOLTU	M1C2W0	Uncharacterized protein.
M1C338_SOLTU	M1C338	Uncharacterized protein.
M1C358_SOLTU	M1C358	Uncharacterized protein.
M1C359_SOLTU	M1C359	Uncharacterized protein.
M1C389_SOLTU	M1C389	Squamosa promoter-binding-like protein.
M1C3A5_SOLTU	M1C3A5	TPT domain-containing protein.
M1C3A8_SOLTU	M1C3A8	Glutaredoxin domain-containing protein.
M1C3C1_SOLTU	M1C3C1	Peroxidase; Removal of H(2)O(2), oxidation of toxic reductants, biosynthesis and degradation of lignin, suberization, auxin catabolism, response to environmental stresses such as wounding, pathogen attack and oxidative stress.
M1C3K2_SOLTU	M1C3K2	Uncharacterized protein.
M1C3M8_SOLTU	M1C3M8	Uncharacterized protein.
M1C3Q6_SOLTU	M1C3Q6	AAA domain-containing protein; Belongs to the AAA ATPase family.
M1C3S9_SOLTU	M1C3S9	Peroxidase; Removal of H(2)O(2), oxidation of toxic reductants, biosynthesis and degradation of lignin, suberization, auxin catabolism, response to environmental stresses such as wounding, pathogen attack and oxidative stress. These functions might be dependent on each isozyme/isoform in each plant tissue; Belongs to the peroxidase family.
M1C3T6_SOLTU	M1C3T6	Thioredoxin; Belongs to the thioredoxin family.
M1C3V9_SOLTU	M1C3V9	LRRNT_2 domain-containing protein.
M1C3X6_SOLTU	M1C3X6	LRRNT_2 domain-containing protein.
M1C402_SOLTU	M1C402	Uncharacterized protein.
M1C4F6_SOLTU	M1C4F6	Uncharacterized protein; Belongs to the class I-like SAM-binding methyltransferase superfamily. Protein arginine N-methyltransferase family.
M1C4I0_SOLTU	M1C4I0	Amine oxidase.
M1C4K1_SOLTU	M1C4K1	Uncharacterized protein.
M1C4L9_SOLTU	M1C4L9	Dirigent protein; Dirigent proteins impart stereoselectivity on the phenoxy radical-coupling reaction, yielding optically active lignans from two molecules of coniferyl alcohol in the biosynthesis of lignans, flavonolignans, and alkaloids and thus plays a central role in plant secondary metabolism.
M1C4M8_SOLTU	M1C4M8	C2 domain-containing protein.
M1C4Q3_SOLTU	M1C4Q3	Uncharacterized protein.
M1C4V4_SOLTU	M1C4V4	Uncharacterized protein.
M1C4X1_SOLTU	M1C4X1	Uncharacterized protein.
M1C559_SOLTU	M1C559	Uncharacterized protein.
M1C5A4_SOLTU	M1C5A4	Uncharacterized protein.
M1C5A6_SOLTU	M1C5A6	LRRNT_2 domain-containing protein.
M1C5C3_SOLTU	M1C5C3	RRM domain-containing protein.
M1C5D2_SOLTU	M1C5D2	Uncharacterized protein.
M1C5K7_SOLTU	M1C5K7	Phenylalanine ammonia-lyase.
M1C5L1_SOLTU	M1C5L1	Chlorophyll a-b binding protein, chloroplastic; The light-harvesting complex (LHC) functions as a light receptor, it captures and delivers excitation energy to photosystems with which it is closely associated; Belongs to the light-harvesting chlorophyll a/b-binding (LHC) protein family.
M1C5V2_SOLTU	M1C5V2	ABC transporter domain-containing protein.
M1C5V7_SOLTU	M1C5V7	Uncharacterized protein.
M1C5W1_SOLTU	M1C5W1	Exocyst subunit Exo70 family protein; Component of the exocyst complex.
M1C5W2_SOLTU	M1C5W2	Uncharacterized protein.
M1C5Y7_SOLTU	M1C5Y7	CASP-like protein; Belongs to the Casparian strip membrane proteins (CASP) family.
M1C6A6_SOLTU	M1C6A6	Protein kinase domain-containing protein.
M1C6A7_SOLTU	M1C6A7	Protein kinase domain-containing protein.
M1C6B8_SOLTU	M1C6B8	Glutamine synthetase.
M1C6F5_SOLTU	M1C6F5	Protein kinase domain-containing protein; Belongs to the protein kinase superfamily. Ser/Thr protein kinase family.
M1C6F8_SOLTU	M1C6F8	NB-ARC domain-containing protein; Belongs to the disease resistance NB-LRR family.
M1C6J3_SOLTU	M1C6J3	Protein kinase domain-containing protein.
M1C6S1_SOLTU	M1C6S1	VQ domain-containing protein.
M1C6S6_SOLTU	M1C6S6	Fe2OG dioxygenase domain-containing protein; Belongs to the iron/ascorbate-dependent oxidoreductase family.
M1C704_SOLTU	M1C704	Uncharacterized protein.
M1C787_SOLTU	M1C787	Uncharacterized protein.
M1C799_SOLTU	M1C799	Uncharacterized protein; Belongs to the sterol desaturase family.
M1C7B3_SOLTU	M1C7B3	LOB domain-containing protein.
M1C7B8_SOLTU	M1C7B8	Uncharacterized protein.
M1C7D9_SOLTU	M1C7D9	Senescence domain-containing protein.
M1C7G1_SOLTU	M1C7G1	BZIP domain-containing protein.
M1C7G9_SOLTU	M1C7G9	Uncharacterized protein.
M1C7H5_SOLTU	M1C7H5	Exocyst subunit Exo70 family protein; Component of the exocyst complex.
M1C7I7_SOLTU	M1C7I7	ABC transporter domain-containing protein.
M1C7K5_SOLTU	M1C7K5	Exocyst subunit Exo70 family protein; Component of the exocyst complex.
M1C7L8_SOLTU	M1C7L8	Uncharacterized protein.
M1C7L9_SOLTU	M1C7L9	LOB domain-containing protein.
M1C7M0_SOLTU	M1C7M0	PMR5N domain-containing protein.
M1C7N6_SOLTU	M1C7N6	Laccase; Lignin degradation and detoxification of lignin-derived products; Belongs to the multicopper oxidase family.
M1C7U6_SOLTU	M1C7U6	WAT1-related protein.
M1C7U8_SOLTU	M1C7U8	FAD-binding PCMH-type domain-containing protein.
M1C7Z4_SOLTU	M1C7Z4	Aminotran_1_2 domain-containing protein.
M1C847_SOLTU	M1C847	RING-type domain-containing protein.
M1C881_SOLTU	M1C881	TFIIS N-terminal domain-containing protein.
M1C882_SOLTU	M1C882	Uncharacterized protein.
M1C8B9_SOLTU	M1C8B9	Uncharacterized protein.
M1C8K9_SOLTU	M1C8K9	Uncharacterized protein.
M1C8L4_SOLTU	M1C8L4	EamA domain-containing protein.
M1C8M5_SOLTU	M1C8M5	Uncharacterized protein.
M1C8N7_SOLTU	M1C8N7	TIR domain-containing protein.
M1C8T8_SOLTU	M1C8T8	PABS domain-containing protein; Belongs to the spermidine/spermine synthase family.
M1C8X2_SOLTU	M1C8X2	Receptor-like serine/threonine-protein kinase; Belongs to the protein kinase superfamily. Ser/Thr protein kinase family.
M1C911_SOLTU	M1C911	Peroxidase; Removal of H(2)O(2), oxidation of toxic reductants, biosynthesis and degradation of lignin, suberization, auxin catabolism, response to environmental stresses such as wounding, pathogen attack and oxidative stress.
M1C976_SOLTU	M1C976	Peroxidase; Removal of H(2)O(2), oxidation of toxic reductants, biosynthesis and degradation of lignin, suberization, auxin catabolism, response to environmental stresses such as wounding, pathogen attack and oxidative stress.
M1C9C3_SOLTU	M1C9C3	Glutamine amidotransferase type-1 domain-containing protein.
M1C9J4_SOLTU	M1C9J4	Uncharacterized protein.
M1C9L5_SOLTU	M1C9L5	Uncharacterized protein.
M1C9M6_SOLTU	M1C9M6	ABC transporter domain-containing protein.
M1C9Q7_SOLTU	M1C9Q7	Uncharacterized protein.
M1C9R4_SOLTU	M1C9R4	Uncharacterized protein.
M1C9W1_SOLTU	M1C9W1	Uncharacterized protein.
M1CA00_SOLTU	M1CA00	COBRA-like protein; Belongs to the COBRA family.
M1CA75_SOLTU	M1CA75	TOG domain-containing protein.
M1CAC6_SOLTU	M1CAC6	Uncharacterized protein.
M1CAE9_SOLTU	M1CAE9	WD_REPEATS_REGION domain-containing protein.
M1CAF1_SOLTU	M1CAF1	Glycosyltransferase; Belongs to the UDP-glycosyltransferase family.
M1CAF9_SOLTU	M1CAF9	Uncharacterized protein.
M1CAH2_SOLTU	M1CAH2	Uncharacterized protein; Belongs to the cytochrome P450 family.
M1CAH9_SOLTU	M1CAH9	Uncharacterized protein.
M1CAY2_SOLTU	M1CAY2	Lipase_GDSL domain-containing protein; Belongs to the 'GDSL' lipolytic enzyme family.
M1CB09_SOLTU	M1CB09	Uncharacterized protein.
M1CB76_SOLTU	M1CB76	GRAS domain-containing protein; Belongs to the GRAS family.
M1CB77_SOLTU	M1CB77	Hexosyltransferase; Belongs to the glycosyltransferase 8 family.
M1CB92_SOLTU	M1CB92	MADS-box domain-containing protein.
M1CBD6_SOLTU	M1CBD6	Bidirectional sugar transporter SWEET; Mediates both low-affinity uptake and efflux of sugar across the membrane; Belongs to the SWEET sugar transporter family.
M1CBD8_SOLTU	M1CBD8	Protein kinase domain-containing protein.
M1CBE0_SOLTU	M1CBE0	Uncharacterized protein.
M1CBF6_SOLTU	M1CBF6	S5 DRBM domain-containing protein; Belongs to the universal ribosomal protein uS5 family.
M1CBI3_SOLTU	M1CBI3	Uncharacterized protein.
M1CBI6_SOLTU	M1CBI6	Uncharacterized protein; Belongs to the cytochrome P450 family.
M1CBN1_SOLTU	M1CBN1	Uncharacterized protein.
M1CBP9_SOLTU	M1CBP9	Uncharacterized protein; Belongs to the chloride channel (TC 2.A.49) family.
M1CBR4_SOLTU	M1CBR4	Oxidored_FMN domain-containing protein.
M1CBT2_SOLTU	M1CBT2	PORR domain-containing protein.
M1CBZ5_SOLTU	M1CBZ5	Protein kinase domain-containing protein.
M1CC38_SOLTU	M1CC38	Uncharacterized protein.
M1CC88_SOLTU	M1CC88	NADPH-protochlorophyllide oxidoreductase; Phototransformation of protochlorophyllide (Pchlide) to chlorophyllide (Chlide); Belongs to the short-chain dehydrogenases/reductases (SDR) family. POR subfamily.
M1CCA0_SOLTU	M1CCA0	Ribosomal_L2_C domain-containing protein.
M1CCF5_SOLTU	M1CCF5	Hypoxanthine phosphoribosyltransferase; Belongs to the purine/pyrimidine phosphoribosyltransferase family.
M1CCG0_SOLTU	M1CCG0	Uncharacterized protein.
M1CCH5_SOLTU	M1CCH5	Uncharacterized protein.
M1CCI8_SOLTU	M1CCI8	Protein kinase domain-containing protein; Belongs to the protein kinase superfamily. Ser/Thr protein kinase family.
M1CCL0_SOLTU	M1CCL0	F-box domain-containing protein.
M1CCY2_SOLTU	M1CCY2	MFS domain-containing protein; Belongs to the major facilitator superfamily. Sugar transporter (TC 2.A.1.1) family.
M1CCY6_SOLTU	M1CCY6	Uncharacterized protein.
M1CD20_SOLTU	M1CD20	BURP domain-containing protein.
M1CD94_SOLTU	M1CD94	Uncharacterized protein.
M1CDB9_SOLTU	M1CDB9	Methyltransferase.
M1CDG4_SOLTU	M1CDG4	RING-type E3 ubiquitin transferase.
M1CDJ3_SOLTU	M1CDJ3	Uncharacterized protein.
M1CE16_SOLTU	M1CE16	Protein kinase domain-containing protein; Belongs to the protein kinase superfamily.
M1CE18_SOLTU	M1CE18	Uncharacterized protein.
M1CE30_SOLTU	M1CE30	Peptidase A1 domain-containing protein; Belongs to the peptidase A1 family.
M1CE33_SOLTU	M1CE33	Protein kinase domain-containing protein; Belongs to the protein kinase superfamily.
M1CE35_SOLTU	M1CE35	Polysacc_synt_4 domain-containing protein.
M1CE36_SOLTU	M1CE36	Uncharacterized protein.
M1CE37_SOLTU	M1CE37	Uncharacterized protein.
M1CE53_SOLTU	M1CE53	Peroxidase; Removal of H(2)O(2), oxidation of toxic reductants, biosynthesis and degradation of lignin, suberization, auxin catabolism, response to environmental stresses such as wounding, pathogen attack and oxidative stress.
M1CEA7_SOLTU	M1CEA7	NB-ARC domain-containing protein; Belongs to the disease resistance NB-LRR family.
M1CEP6_SOLTU	M1CEP6	Uncharacterized protein.
M1CEU2_SOLTU	M1CEU2	Uncharacterized protein.
M1CEU5_SOLTU	M1CEU5	Uncharacterized protein.
M1CEU9_SOLTU	M1CEU9	Uncharacterized protein.
M1CEW2_SOLTU	M1CEW2	Uncharacterized protein; Belongs to the class I-like SAM-binding methyltransferase superfamily. Cation-independent O-methyltransferase family.
M1CF68_SOLTU	M1CF68	Uncharacterized protein.
M1CF70_SOLTU	M1CF70	PseudoU_synth_2 domain-containing protein.
M1CF85_SOLTU	M1CF85	Uncharacterized protein.
M1CF86_SOLTU	M1CF86	Uncharacterized protein.
M1CF99_SOLTU	M1CF99	Protein kinase domain-containing protein.
M1CFE2_SOLTU	M1CFE2	Uncharacterized protein; Belongs to the cytochrome P450 family.
M1CFF8_SOLTU	M1CFF8	Phytocyanin domain-containing protein.
M1CFW8_SOLTU	M1CFW8	Uncharacterized protein.
M1CG01_SOLTU	M1CG01	AB hydrolase-1 domain-containing protein.
M1CG02_SOLTU	M1CG02	AB hydrolase-1 domain-containing protein.
M1CG69_SOLTU	M1CG69	Uncharacterized protein.
M1CGC2_SOLTU	M1CGC2	Phytocyanin domain-containing protein.
M1CGF7_SOLTU	M1CGF7	SBP-type domain-containing protein.
M1CGG4_SOLTU	M1CGG4	Fe2OG dioxygenase domain-containing protein; Belongs to the iron/ascorbate-dependent oxidoreductase family.
M1CGH8_SOLTU	M1CGH8	Uncharacterized protein; Belongs to the disease resistance NB-LRR family.
M1CGP8_SOLTU	M1CGP8	Flavin-containing monooxygenase.
M1CGQ5_SOLTU	M1CGQ5	Cyclin N-terminal domain-containing protein; Belongs to the cyclin family.
M1CGR0_SOLTU	M1CGR0	Protein kinase domain-containing protein; Belongs to the protein kinase superfamily.
M1CGS8_SOLTU	M1CGS8	Uncharacterized protein.
M1CGU8_SOLTU	M1CGU8	PsbP domain-containing protein.
M1CGW4_SOLTU	M1CGW4	Uncharacterized protein.
M1CGX8_SOLTU	M1CGX8	Usp domain-containing protein.
M1CGZ5_SOLTU	M1CGZ5	Receptor-like serine/threonine-protein kinase; Belongs to the protein kinase superfamily. Ser/Thr protein kinase family.
M1CH49_SOLTU	M1CH49	Uncharacterized protein.
M1CH68_SOLTU	M1CH68	Beta-amylase.
M1CH72_SOLTU	M1CH72	Phytocyanin domain-containing protein.
M1CHB7_SOLTU	M1CHB7	AP2/ERF domain-containing protein.
M1CHE4_SOLTU	M1CHE4	Uncharacterized protein.
M1CHG4_SOLTU	M1CHG4	AP2/ERF domain-containing protein.
M1CHG5_SOLTU	M1CHG5	AP2/ERF domain-containing protein.
M1CHN3_SOLTU	M1CHN3	Glutamate receptor; Glutamate-gated receptor that probably acts as non-selective cation channel; Belongs to the glutamate-gated ion channel (TC 1.A.10.1) family.
M1CHQ2_SOLTU	M1CHQ2	Protein kinase domain-containing protein; Belongs to the protein kinase superfamily. Tyr protein kinase family.
M1CHX5_SOLTU	M1CHX5	Glutamine amidotransferase type-1 domain-containing protein.
M1CHY1_SOLTU	M1CHY1	Protein kinase domain-containing protein.
M1CHZ5_SOLTU	M1CHZ5	Mannose-6-phosphate isomerase; Belongs to the mannose-6-phosphate isomerase type 1 family.
M1CI28_SOLTU	M1CI28	Hydrolase_4 domain-containing protein.
M1CI35_SOLTU	M1CI35	DYW_deaminase domain-containing protein.
M1CI55_SOLTU	M1CI55	Fe2OG dioxygenase domain-containing protein; Belongs to the iron/ascorbate-dependent oxidoreductase family.
M1CI73_SOLTU	M1CI73	Probable magnesium transporter; Acts as a Mg(2+) transporter. Can also transport other divalent cations such as Fe(2+), Sr(2+), Ba(2+), Mn(2+) and Co(2+) but to a much less extent than Mg(2+).
M1CI86_SOLTU	M1CI86	Protein kinase domain-containing protein.
M1CIB0_SOLTU	M1CIB0	Uncharacterized protein.
M1CID7_SOLTU	M1CID7	GGACT domain-containing protein.
M1CIG2_SOLTU	M1CIG2	RNA_pol_sigma70 domain-containing protein.
M1CIH8_SOLTU	M1CIH8	Chlorophyll a-b binding protein, chloroplastic; The light-harvesting complex (LHC) functions as a light receptor, it captures and delivers excitation energy to photosystems with which it is closely associated; Belongs to the light-harvesting chlorophyll a/b-binding (LHC) protein family.
M1CIL7_SOLTU	M1CIL7	Glutamate receptor; Glutamate-gated receptor that probably acts as non-selective cation channel; Belongs to the glutamate-gated ion channel (TC 1.A.10.1) family.
M1CIS0_SOLTU	M1CIS0	ATP_bind_3 domain-containing protein.
M1CIT6_SOLTU	M1CIT6	PMR5N domain-containing protein.
M1CIV2_SOLTU	M1CIV2	Uncharacterized protein.
M1CJ22_SOLTU	M1CJ22	AB hydrolase-1 domain-containing protein.
M1CJ56_SOLTU	M1CJ56	Uncharacterized protein.
M1CJ72_SOLTU	M1CJ72	DYW_deaminase domain-containing protein.
M1CJ75_SOLTU	M1CJ75	Uncharacterized protein.
M1CJA7_SOLTU	M1CJA7	Uncharacterized protein.
M1CJF2_SOLTU	M1CJF2	Lon N-terminal domain-containing protein.
M1CJH3_SOLTU	M1CJH3	Protein kinase domain-containing protein; Belongs to the protein kinase superfamily. Ser/Thr protein kinase family.
M1CJH5_SOLTU	M1CJH5	Protein kinase domain-containing protein; Belongs to the protein kinase superfamily. Ser/Thr protein kinase family.
M1CJH8_SOLTU	M1CJH8	Uncharacterized protein.
M1CJU3_SOLTU	M1CJU3	Chitin-binding type-1 domain-containing protein.
M1CJY4_SOLTU	M1CJY4	Uncharacterized protein.
M1CK41_SOLTU	M1CK41	Fe2OG dioxygenase domain-containing protein; Belongs to the iron/ascorbate-dependent oxidoreductase family.
M1CK74_SOLTU	M1CK74	CASP-like protein; Belongs to the Casparian strip membrane proteins (CASP) family.
M1CKH6_SOLTU	M1CKH6	Uncharacterized protein.
M1CKI7_SOLTU	M1CKI7	GUN4 domain-containing protein.
M1CKJ3_SOLTU	M1CKJ3	Uncharacterized protein.
M1CKL6_SOLTU	M1CKL6	Uncharacterized protein.
M1CKP4_SOLTU	M1CKP4	Uncharacterized protein; Belongs to the mitochondrial carrier (TC 2.A.29) family.
M1CKP8_SOLTU	M1CKP8	Uncharacterized protein.
M1CKS9_SOLTU	M1CKS9	Uncharacterized protein.
M1CKU8_SOLTU	M1CKU8	Alliinase_C domain-containing protein.
M1CKW1_SOLTU	M1CKW1	Uncharacterized protein.
M1CL31_SOLTU	M1CL31	Uncharacterized protein.
M1CL91_SOLTU	M1CL91	60S ribosomal protein L29; Belongs to the eukaryotic ribosomal protein eL29 family.
M1CLB9_SOLTU	M1CLB9	Uncharacterized protein.
M1CLC0_SOLTU	M1CLC0	Uncharacterized protein.
M1CLD2_SOLTU	M1CLD2	Uncharacterized protein.
M1CLD9_SOLTU	M1CLD9	Aa_trans domain-containing protein.
M1CLG8_SOLTU	M1CLG8	Uncharacterized protein.
M1CLQ4_SOLTU	M1CLQ4	Glycosyltransferase; Belongs to the UDP-glycosyltransferase family.
M1CLS4_SOLTU	M1CLS4	DUF3479 domain-containing protein.
M1CLT9_SOLTU	M1CLT9	Uncharacterized protein.
M1CM29_SOLTU	M1CM29	Uncharacterized protein.
M1CMJ9_SOLTU	M1CMJ9	PMD domain-containing protein.
M1CMP6_SOLTU	M1CMP6	WD_REPEATS_REGION domain-containing protein.
M1CN04_SOLTU	M1CN04	Glutamate dehydrogenase; Belongs to the Glu/Leu/Phe/Val dehydrogenases family.
M1CN63_SOLTU	M1CN63	ANK_REP_REGION domain-containing protein.
M1CN98_SOLTU	M1CN98	PsaL domain-containing protein.
M1CNC8_SOLTU	M1CNC8	Protein kinase domain-containing protein; Belongs to the protein kinase superfamily.
M1CNH8_SOLTU	M1CNH8	PMR5N domain-containing protein.
M1CNJ3_SOLTU	M1CNJ3	Uncharacterized protein; Belongs to the cytochrome P450 family.
M1CNK5_SOLTU	M1CNK5	CASP-like protein; Belongs to the Casparian strip membrane proteins (CASP) family.
M1CNK9_SOLTU	M1CNK9	Uncharacterized protein.
M1CNL8_SOLTU	M1CNL8	N-acetyltransferase domain-containing protein.
M1CNX1_SOLTU	M1CNX1	Uncharacterized protein; Belongs to the MIP/aquaporin (TC 1.A.8) family.
M1CNZ4_SOLTU	M1CNZ4	MI domain-containing protein.
M1CP12_SOLTU	M1CP12	Uncharacterized protein; Belongs to the FPP/GGPP synthase family.
M1CP75_SOLTU	M1CP75	Ribos_L4_asso_C domain-containing protein.
M1CPD3_SOLTU	M1CPD3	Uncharacterized protein.
M1CPD6_SOLTU	M1CPD6	Uncharacterized protein.
M1CPF4_SOLTU	M1CPF4	Uncharacterized protein.
M1CPN8_SOLTU	M1CPN8	C2H2-type domain-containing protein.
M1CPP0_SOLTU	M1CPP0	Endoglucanase.
M1CPQ1_SOLTU	M1CPQ1	Uncharacterized protein; Belongs to the cytochrome P450 family.
M1CPT0_SOLTU	M1CPT0	Uncharacterized protein.
M1CPV1_SOLTU	M1CPV1	Cyclin N-terminal domain-containing protein; Belongs to the cyclin family.
M1CQ24_SOLTU	M1CQ24	RING-type domain-containing protein.
M1CQ52_SOLTU	M1CQ52	Uncharacterized protein.
M1CQ86_SOLTU	M1CQ86	Uncharacterized protein.
M1CQ89_SOLTU	M1CQ89	Uncharacterized protein; Belongs to the cytochrome P450 family.
M1CQC1_SOLTU	M1CQC1	Auxin efflux carrier component; May act as a component of the auxin efflux carrier. Belongs to the auxin efflux carrier (TC 2.A.69.1) family.
M1CQP2_SOLTU	M1CQP2	Uncharacterized protein.
M1CQQ7_SOLTU	M1CQQ7	TRASH domain-containing protein.
M1CQY5_SOLTU	M1CQY5	Uncharacterized protein.
M1CR07_SOLTU	M1CR07	Uncharacterized protein.
M1CR43_SOLTU	M1CR43	Uncharacterized protein; Belongs to the cytochrome P450 family.
M1CR74_SOLTU	M1CR74	Uncharacterized protein.
M1CRD5_SOLTU	M1CRD5	Uncharacterized protein.
M1CRK2_SOLTU	M1CRK2	Protein kinase domain-containing protein; Belongs to the protein kinase superfamily. Ser/Thr protein kinase family.
M1CRK6_SOLTU	M1CRK6	DOG1 domain-containing protein.
M1CRQ6_SOLTU	M1CRQ6	Protein kinase domain-containing protein; Belongs to the protein kinase superfamily. Ser/Thr protein kinase family.
M1CS01_SOLTU	M1CS01	SAM domain-containing protein.
M1CS96_SOLTU	M1CS96	BHLH domain-containing protein.
M1CSA1_SOLTU	M1CSA1	SHSP domain-containing protein; Belongs to the small heat shock protein (HSP20) family.
M1CSD8_SOLTU	M1CSD8	Protein kinase domain-containing protein; Belongs to the protein kinase superfamily.
M1CSH4_SOLTU	M1CSH4	Uncharacterized protein.
M1CSJ5_SOLTU	M1CSJ5	Uncharacterized protein.
M1CSL2_SOLTU	M1CSL2	Phytocyanin domain-containing protein.
M1CSP6_SOLTU	M1CSP6	PMEI domain-containing protein; In the C-terminal section; belongs to the pectinesterase family.
M1CSW1_SOLTU	M1CSW1	Protein kinase domain-containing protein.
M1CT22_SOLTU	M1CT22	NAC domain-containing protein.
M1CT47_SOLTU	M1CT47	WD_REPEATS_REGION domain-containing protein.
M1CT55_SOLTU	M1CT55	Protein kinase domain-containing protein.
M1CTG4_SOLTU	M1CTG4	Uncharacterized protein.
M1CTK3_SOLTU	M1CTK3	Uncharacterized protein.
M1CTM6_SOLTU	M1CTM6	AP2/ERF domain-containing protein.
M1CTP2_SOLTU	M1CTP2	RBR-type E3 ubiquitin transferase.
M1CTR4_SOLTU	M1CTR4	Uncharacterized protein.
M1CTT6_SOLTU	M1CTT6	Uncharacterized protein.
M1CTW2_SOLTU	M1CTW2	AAA domain-containing protein.
M1CU10_SOLTU	M1CU10	Protein kinase domain-containing protein.
M1CU41_SOLTU	M1CU41	Fe2OG dioxygenase domain-containing protein; Belongs to the iron/ascorbate-dependent oxidoreductase family.
M1CU54_SOLTU	M1CU54	Uncharacterized protein.
M1CU60_SOLTU	M1CU60	LOB domain-containing protein.
M1CU72_SOLTU	M1CU72	PNP_UDP_1 domain-containing protein.
M1CUM0_SOLTU	M1CUM0	Uncharacterized protein.
M1CUV6_SOLTU	M1CUV6	CaM_binding domain-containing protein.
M1CUX8_SOLTU	M1CUX8	Uncharacterized protein.
M1CV00_SOLTU	M1CV00	Uncharacterized protein.
M1CV07_SOLTU	M1CV07	Protein kinase domain-containing protein; Belongs to the protein kinase superfamily.
M1CV19_SOLTU	M1CV19	NB-ARC domain-containing protein.
M1CV44_SOLTU	M1CV44	Uncharacterized protein.
M1CV87_SOLTU	M1CV87	PKS_ER domain-containing protein.
M1CVE9_SOLTU	M1CVE9	Protein kinase domain-containing protein; Belongs to the protein kinase superfamily.
M1CVG5_SOLTU	M1CVG5	PsbP domain-containing protein.
M1CVH0_SOLTU	M1CVH0	NB-ARC domain-containing protein; Belongs to the disease resistance NB-LRR family.
M1CVM6_SOLTU	M1CVM6	Uncharacterized protein.
M1CVN8_SOLTU	M1CVN8	NB-ARC domain-containing protein; Belongs to the disease resistance NB-LRR family.
M1CVY8_SOLTU	M1CVY8	Uncharacterized protein.
M1CW69_SOLTU	M1CW69	NAC domain-containing protein.
M1CW72_SOLTU	M1CW72	Uncharacterized protein.
M1CWJ7_SOLTU	M1CWJ7	Uncharacterized protein; Belongs to the glycosyl hydrolase 1 family.
M1CWK9_SOLTU	M1CWK9	CASP-like protein; Belongs to the Casparian strip membrane proteins (CASP) family.
M1CWN5_SOLTU	M1CWN5	Uncharacterized protein.
M1CWQ3_SOLTU	M1CWQ3	Uncharacterized protein.
M1CWR9_SOLTU	M1CWR9	Uncharacterized protein.
M1CWW2_SOLTU	M1CWW2	WAT1-related protein.
M1CWY9_SOLTU	M1CWY9	Carboxypeptidase; Belongs to the peptidase S10 family.
M1CX14_SOLTU	M1CX14	WRKY domain-containing protein.
M1CX98_SOLTU	M1CX98	Condensin complex subunit 1; Regulatory subunit of the condensin complex, a complex required for conversion of interphase chromatin into mitotic-like condense chromosomes. The condensin complex probably introduces positive supercoils into relaxed DNA in the presence of type I topoisomerases and converts nicked DNA into positive knotted forms in the presence of type II topoisomerases.
M1CXG6_SOLTU	M1CXG6	Mechanosensitive ion channel protein.
M1CXK5_SOLTU	M1CXK5	Uncharacterized protein.
M1CXK7_SOLTU	M1CXK7	ADF-H domain-containing protein; Belongs to the actin-binding proteins ADF family.
M1CXR7_SOLTU	M1CXR7	Homeobox domain-containing protein.
M1CXS6_SOLTU	M1CXS6	Uncharacterized protein.
M1CXV6_SOLTU	M1CXV6	Uncharacterized protein.
M1CY42_SOLTU	M1CY42	Uncharacterized protein; Belongs to the universal ribosomal protein uS9 family.
M1CYF9_SOLTU	M1CYF9	Malic enzyme.
M1CYG5_SOLTU	M1CYG5	Uncharacterized protein.
M1CZ23_SOLTU	M1CZ23	Uncharacterized protein; Belongs to the MIP/aquaporin (TC 1.A.8) family.
M1CZA2_SOLTU	M1CZA2	Cell division control protein; Belongs to the CDC6/cdc18 family.
M1CZB4_SOLTU	M1CZB4	Fe2OG dioxygenase domain-containing protein; Belongs to the iron/ascorbate-dependent oxidoreductase family.
M1CZE2_SOLTU	M1CZE2	Na_H_Exchanger domain-containing protein.
M1CZE3_SOLTU	M1CZE3	Laccase; Lignin degradation and detoxification of lignin-derived products; Belongs to the multicopper oxidase family.
M1CZG5_SOLTU	M1CZG5	Kinesin motor domain-containing protein; Belongs to the TRAFAC class myosin-kinesin ATPase superfamily. Kinesin family.
M1CZJ2_SOLTU	M1CZJ2	Uncharacterized protein.
M1CZJ8_SOLTU	M1CZJ8	Uncharacterized protein; Belongs to the cytochrome P450 family.
M1CZK5_SOLTU	M1CZK5	Laccase; Lignin degradation and detoxification of lignin-derived products; Belongs to the multicopper oxidase family.
M1CZM0_SOLTU	M1CZM0	Tubulin beta chain; Tubulin is the major constituent of microtubules. It binds two moles of GTP, one at an exchangeable site on the beta chain and one at a non-exchangeable site on the alpha chain.
M1CZQ1_SOLTU	M1CZQ1	Glutaredoxin domain-containing protein.
M1CZQ9_SOLTU	M1CZQ9	Uncharacterized protein.
M1CZR8_SOLTU	M1CZR8	LOB domain-containing protein.
M1CZZ4_SOLTU	M1CZZ4	Uncharacterized protein.
M1D046_SOLTU	M1D046	Protein kinase domain-containing protein.
M1D051_SOLTU	M1D051	Protein kinase domain-containing protein.
M1D0A7_SOLTU	M1D0A7	Sld5 domain-containing protein.
M1D0F0_SOLTU	M1D0F0	ATP synthase subunit beta; Produces ATP from ADP in the presence of a proton gradient across the membrane.
M1D0N0_SOLTU	M1D0N0	Uncharacterized protein.
M1D0Q9_SOLTU	M1D0Q9	Methyltransf_11 domain-containing protein.
M1D174_SOLTU	M1D174	Uncharacterized protein.
M1D195_SOLTU	M1D195	Protein kinase domain-containing protein.
M1D1A0_SOLTU	M1D1A0	Tr-type G domain-containing protein.
M1D1C3_SOLTU	M1D1C3	Uncharacterized protein.
M1D1H0_SOLTU	M1D1H0	Queuine tRNA-ribosyltransferase catalytic subunit 1; Catalytic subunit of the queuine tRNA-ribosyltransferase (TGT) that catalyzes the base-exchange of a guanine (G) residue with queuine (Q) at position 34 (anticodon wobble position) in tRNAs with GU(N) anticodons (tRNA-Asp, -Asn, -His and -Tyr), resulting in the hypermodified nucleoside queuosine (7-(((4,5-cis-dihydroxy-2- cyclopenten-1-yl)amino…
M1D1J6_SOLTU	M1D1J6	Uncharacterized protein; Belongs to the disease resistance NB-LRR family.
M1D1M7_SOLTU	M1D1M7	DNA-directed RNA polymerase subunit beta; DNA-dependent RNA polymerase catalyzes the transcription of DNA into RNA using the four ribonucleoside triphosphates as substrates.
M1D1P0_SOLTU	M1D1P0	Hydrophob_seed domain-containing protein.
M1D1R7_SOLTU	M1D1R7	Uncharacterized protein.
M1D1U2_SOLTU	M1D1U2	Phytocyanin domain-containing protein.
M1D1V3_SOLTU	M1D1V3	F-box domain-containing protein.
M1D1Y5_SOLTU	M1D1Y5	Uncharacterized protein.
M1D202_SOLTU	M1D202	DNA helicase; Belongs to the MCM family.
M1D253_SOLTU	M1D253	Uncharacterized protein.
M1D268_SOLTU	M1D268	Exostosin domain-containing protein; Belongs to the glycosyltransferase 47 family.
M1D271_SOLTU	M1D271	Uncharacterized protein.
M1D278_SOLTU	M1D278	PKS_ER domain-containing protein.
M1D292_SOLTU	M1D292	Protein kinase domain-containing protein; Belongs to the protein kinase superfamily. Ser/Thr protein kinase family.
M1D2F1_SOLTU	M1D2F1	Uncharacterized protein; Belongs to the peptidase C1 family.
M1D2G2_SOLTU	M1D2G2	Uncharacterized protein.
M1D2H3_SOLTU	M1D2H3	Nodulin-like domain-containing protein.
M1D2R1_SOLTU	M1D2R1	Uncharacterized protein.
M1D2T3_SOLTU	M1D2T3	Uncharacterized protein.
M1D2W3_SOLTU	M1D2W3	ANK_REP_REGION domain-containing protein.
M1D2Z6_SOLTU	M1D2Z6	Lipase_GDSL domain-containing protein; Belongs to the 'GDSL' lipolytic enzyme family.
M1D3E8_SOLTU	M1D3E8	AP2/ERF domain-containing protein.
M1D3J5_SOLTU	M1D3J5	FAD-binding PCMH-type domain-containing protein; Belongs to the oxygen-dependent FAD-linked oxidoreductase family.
M1D3J6_SOLTU	M1D3J6	FAD-binding PCMH-type domain-containing protein; Belongs to the oxygen-dependent FAD-linked oxidoreductase family.
M1D3L9_SOLTU	M1D3L9	Pectinesterase domain-containing protein.
M1D3N4_SOLTU	M1D3N4	Uncharacterized protein.
M1D3V5_SOLTU	M1D3V5	Uncharacterized protein.
M1D3Y1_SOLTU	M1D3Y1	Aa_trans domain-containing protein.
M1D3Y2_SOLTU	M1D3Y2	Uncharacterized protein; Belongs to the PAL/histidase family.
M1D483_SOLTU	M1D483	DUF4218 domain-containing protein.
M1D4D8_SOLTU	M1D4D8	Uncharacterized protein.
M1D4J9_SOLTU	M1D4J9	Pectinesterase; In the C-terminal section; belongs to the pectinesterase family.
M1D4L5_SOLTU	M1D4L5	Uncharacterized protein; Belongs to the glycosyltransferase 2 family.
M1D4M7_SOLTU	M1D4M7	Lipoxygenase; Plant lipoxygenase may be involved in a number of diverse aspects of plant physiology including growth and development, pest resistance, and senescence or responses to wounding.
M1D4P6_SOLTU	M1D4P6	Uncharacterized protein.
M1D4R5_SOLTU	M1D4R5	MFS domain-containing protein; Belongs to the major facilitator superfamily. Sugar transporter (TC 2.A.1.1) family.
M1D4T4_SOLTU	M1D4T4	Abhydrolase_3 domain-containing protein.
M1D4T8_SOLTU	M1D4T8	Abhydrolase_3 domain-containing protein.
M1D4U4_SOLTU	M1D4U4	Receptor-like serine/threonine-protein kinase; Belongs to the protein kinase superfamily. Ser/Thr protein kinase family.
M1D4U5_SOLTU	M1D4U5	Receptor-like serine/threonine-protein kinase; Belongs to the protein kinase superfamily. Ser/Thr protein kinase family.
M1D525_SOLTU	M1D525	Uncharacterized protein.
M1D538_SOLTU	M1D538	Uncharacterized protein.
M1D562_SOLTU	M1D562	SF1-HH domain-containing protein.
M1D5A2_SOLTU	M1D5A2	F-box domain-containing protein.
M1D5A7_SOLTU	M1D5A7	Uncharacterized protein.
M1D5F1_SOLTU	M1D5F1	Uncharacterized protein.
M1D5J8_SOLTU	M1D5J8	Hcy-binding domain-containing protein.
M1D5K9_SOLTU	M1D5K9	FLZ-type domain-containing protein.
M1D5V0_SOLTU	M1D5V0	Glycosyltransferase; Belongs to the UDP-glycosyltransferase family.
M1D642_SOLTU	M1D642	Uncharacterized protein; Belongs to the SWEET sugar transporter family.
M1D659_SOLTU	M1D659	Uncharacterized protein.
M1D668_SOLTU	M1D668	Uncharacterized protein.
M1D6A0_SOLTU	M1D6A0	Uncharacterized protein.
M1D6A6_SOLTU	M1D6A6	Uncharacterized protein.
M1D6B9_SOLTU	M1D6B9	Uncharacterized protein.
M1D6F3_SOLTU	M1D6F3	ABC transporter domain-containing protein.
M1D6F6_SOLTU	M1D6F6	Uncharacterized protein.
M1D6I9_SOLTU	M1D6I9	GTD-binding domain-containing protein.
M1D6S7_SOLTU	M1D6S7	Uncharacterized protein; Belongs to the glycosyl hydrolase 32 family.
M1D6V3_SOLTU	M1D6V3	Uncharacterized protein.
M1D721_SOLTU	M1D721	Fe2OG dioxygenase domain-containing protein; Belongs to the iron/ascorbate-dependent oxidoreductase family.
M1D754_SOLTU	M1D754	Uncharacterized protein.
M1D762_SOLTU	M1D762	Uncharacterized protein.
M1D786_SOLTU	M1D786	Uncharacterized protein.
M1D7P0_SOLTU	M1D7P0	NmrA domain-containing protein.
M1D8X0_SOLTU	M1D8X0	SBP-type domain-containing protein.
M1D9H2_SOLTU	M1D9H2	Uncharacterized protein; Belongs to the peptidase S8 family.
M1DA81_SOLTU	M1DA81	KOW domain-containing protein.
M1DAQ0_SOLTU	M1DAQ0	Uncharacterized protein.
M1DAS4_SOLTU	M1DAS4	Glycosyltransferase; Belongs to the UDP-glycosyltransferase family.
M1DAT8_SOLTU	M1DAT8	FAS1 domain-containing protein.
M1DB11_SOLTU	M1DB11	Glycosyltransferase; Belongs to the UDP-glycosyltransferase family.
M1DBJ9_SOLTU	M1DBJ9	Uncharacterized protein.
M1DBV3_SOLTU	M1DBV3	Uncharacterized protein.
M1DC08_SOLTU	M1DC08	Uncharacterized protein.
M1DCC0_SOLTU	M1DCC0	Sulfotransferase; Belongs to the sulfotransferase 1 family.
M1DCI3_SOLTU	M1DCI3	Uncharacterized protein; Belongs to the peptidase S8 family.
M1DDC4_SOLTU	M1DDC4	Uncharacterized protein.
M1DDE2_SOLTU	M1DDE2	SWIM-type domain-containing protein.
M1DDR8_SOLTU	M1DDR8	UDP-glucose 6-dehydrogenase.
M1DEH9_SOLTU	M1DEH9	Uncharacterized protein.
M1DEX0_SOLTU	M1DEX0	Uncharacterized protein.
M1DFB1_SOLTU	M1DFB1	Uncharacterized protein.
M1DFW3_SOLTU	M1DFW3	GRAS domain-containing protein; Belongs to the GRAS family.
M1DG55_SOLTU	M1DG55	DYW_deaminase domain-containing protein.
M1DGA6_SOLTU	M1DGA6	SpoU_sub_bind domain-containing protein.
M1DHF3_SOLTU	M1DHF3	Uncharacterized protein.
M1DHS6_SOLTU	M1DHS6	Uncharacterized protein.
M1DHX9_SOLTU	M1DHX9	Uncharacterized protein.
M1DHZ4_SOLTU	M1DHZ4	Uncharacterized protein.
M1DI28_SOLTU	M1DI28	N-acetyltransferase domain-containing protein.
M1DJ50_SOLTU	M1DJ50	F-box domain-containing protein.
M1DK55_SOLTU	M1DK55	NAC domain-containing protein.
M1DK83_SOLTU	M1DK83	Uncharacterized protein.
M1DL91_SOLTU	M1DL91	Uncharacterized protein.
M1DQF2_SOLTU	M1DQF2	Uncharacterized protein.
M1DQW0_SOLTU	M1DQW0	Chlorophyll a-b binding protein, chloroplastic; The light-harvesting complex (LHC) functions as a light receptor, it captures and delivers excitation energy to photosystems with which it is closely associated; Belongs to the light-harvesting chlorophyll a/b-binding (LHC) protein family.
M1DRV1_SOLTU	M1DRV1	Uncharacterized protein.
M1DS44_SOLTU	M1DS44	AAI domain-containing protein.
M1DSF0_SOLTU	M1DSF0	Uncharacterized protein.
M1DT54_SOLTU	M1DT54	WD_REPEATS_REGION domain-containing protein.
M1DTA0_SOLTU	M1DTA0	Pectinesterase; Acts in the modification of cell walls via demethylesterification of cell wall pectin. In the C-terminal section; belongs to the pectinesterase family.
M1DTC6_SOLTU	M1DTC6	AAI domain-containing protein.
M1DVP8_SOLTU	M1DVP8	Uncharacterized protein.
M1DVS0_SOLTU	M1DVS0	F-box domain-containing protein.
M1DVX5_SOLTU	M1DVX5	WRKY domain-containing protein.
M1DX30_SOLTU	M1DX30	Peptidase A1 domain-containing protein; Belongs to the peptidase A1 family.
M1DX40_SOLTU	M1DX40	Uncharacterized protein.
M1DZG4_SOLTU	M1DZG4	Protein kinase domain-containing protein.
M1E1D3_SOLTU	M1E1D3	RING-type domain-containing protein.
MLO-10	M1CYH3	MLO-like protein; May be involved in modulation of pathogen defense and leaf cell death.
MSP	M0ZSM1	Uncharacterized protein.
OXAOXA	M1BK33	Germin-like protein.
Osm	M0ZTQ5	Uncharacterized protein.
PFP-BETA	M0ZJ31	Pyrophosphate--fructose 6-phosphate 1-phosphotransferase subunit beta; Catalytic subunit of pyrophosphate--fructose 6-phosphate 1- phosphotransferase. Catalyzes the phosphorylation of D-fructose 6- phosphate, the first committing step of glycolysis. Uses inorganic phosphate (PPi) as phosphoryl donor instead of ATP like common ATP- dependent phosphofructokinases (ATP-PFKs), which renders the react…
PFT1	M0ZJ50	CarbpepA_inh domain-containing protein.
PGIP-1	M1C0H5	LRRNT_2 domain-containing protein.
PHA2	M0ZY56	Plasma membrane ATPase; Belongs to the cation transport ATPase (P-type) (TC 3.A.3) family. Type IIIA subfamily.
PSBP	P93566	Oxygen-evolving enhancer protein 2, chloroplastic; May be involved in the regulation of photosystem II; Belongs to the psbP family.
PVS1	Q9XJ32	Vetispiradiene synthase 1; Sesquiterpene synthase that catalyzes the formation of vetispiradiene from trans,trans-farnesyl diphosphate. The initial internal cyclization produces the monocyclic intermediate germacrene A.
Ppc	M1AX28	Uncharacterized protein.
Q2V995_SOLTU	Q2V995	Cytoplasmic ribosomal protein S13-like; Belongs to the universal ribosomal protein uS15 family.
Q3HRW1_SOLTU	Q3HRW1	60S ribosomal protein L13a-like protein; Belongs to the universal ribosomal protein uL13 family.
Q3HRZ3_SOLTU	Q3HRZ3	Uncharacterized protein; Belongs to the universal ribosomal protein uS8 family.
RBOHA	Q948U0	Respiratory burst oxidase homolog protein A; Calcium-dependent NADPH oxidase that generates superoxide. Involved in the rapid and transient phase I oxidative burst induced by pathogen infection.
RPS6a	Q3HVK4	40S ribosomal protein S6; Belongs to the eukaryotic ribosomal protein eS6 family.
RSI2	M0ZPK9	AT-hook motif nuclear-localized protein; Transcription factor that specifically binds AT-rich DNA sequences related to the nuclear matrix attachment regions (MARs).
Rpl27	M1AUK8	60S ribosomal protein L27; Belongs to the eukaryotic ribosomal protein eL27 family.
SAMDC	Q04694	S-adenosylmethionine decarboxylase alpha chain; Belongs to the eukaryotic AdoMetDC family.
SN2	Q93X17	Snakin-2; Has an antimicrobial activity. Causes a rapid aggregation of both Gram-positive and Gram-negative bacteria, but the antimicrobial activity is not correlated with the capacity to aggregate bacteria.
SPI7_SOLTU	P30941	Serine protease inhibitor 7; Inhibitor of trypsin (serine protease). May protect the plant by inhibiting proteases of invading organisms (By similarity). Belongs to the protease inhibitor I3 (leguminous Kunitz- type inhibitor) family.
SPS-2	M1CPB7	Uncharacterized protein; Belongs to the glycosyltransferase 1 family.
StP2C	M1BU55	PPM-type phosphatase domain-containing protein.
StRPT4a	Q8H9D4	26S proteasome AAA-ATPase subunit RPT4a-like protein; Belongs to the AAA ATPase family.
StSP6A	M1C558	PEBP protein.
StWRKY16	M1BCZ2	WRKY domain-containing protein.
YABBY1	M1A0N9	Uncharacterized protein.
def4	Q41417	Deficiens analogue.
