# Supplementary material for: Transcriptomic Insights into Paclobutrazol-Induced Modulation of Metabolic and Signaling Pathways During Microtuberization of Potato Solanum tuberosum L
Source: Int J Mol Sci. 2026 May 21;27(10):4618. doi: 10.3390/ijms27104618 (PMC13207467; doi:10.3390/ijms27104618)
Supplement: Supplementary file 1 [file ijms-27-04618-s001.zip › Table S3 PBZ.xlsx]

## Sheet: Hoja1
Gene	ID XM	Name of Sequence	Sequence 5' to 3'
GGPP (M1CP12)	XM_006367237	GPP For	GCTACCGCTACAATCGAAGT
		GPP Rev	GCTACTTGTCCAGCTACTAACC
ERECTA (M1BMF3)	XM_006353788	ERECTA For	GTACTCTCACAACCCGCAATAC
		ERECTA Rev	CCTTGGAGGCAGACAAGATTAC
ABA2 (M1CCH5)	XM_006358981	ABA2 For	ACCTGAAGGGTGTGGATTTG
		ABA2 Rev	TGTGCCCACTTATGTACCTTG
CS-A	XM_006347742.2	CS-A For	GCCTGCTGGTAGGAATATCATC
		CS-A Rev	AGGGAAGATGACCGCAATAAG
ASP3 (M1AQQ4)	XM_006366150	ASP3 For	GATCCTATTCTCGGCGTTACTG
		ASP3 Rev	CTCTGTCCTATATGCACCAACTC
SMC4 (M0ZLH9)	XM_006338387	SMC4 For	TTCTCTCACGCTCCTCTTCTA
		SMC4 Rev	CTGGCTACTGAAGGTCAACTC
ATH1 (M1CXR7)	XM_006360938	ATH1 For	GCAACGAGCTCTGTCTAAGT
		ATH1 Rev	TTACACCGGAGCAGCTTATATC
CDT-1 (M1AQW4)	XM_006365845	CDT-1 For	CAGTCTTCAGCAGTCGGATTT
		CDT-1 Rev	CAAACGCTCCTGGTAGTTCTT
SEC3 (M1B909)	XM_006365846	SEC3 For	GATCTGCGGAAGGTGGTAAA
		SEC3 Rev	CAGCAACTCCTCTGAGGTTAAG
Ef1-alpha (Ef-p)	XM_006365847	Ef1-alpha For	GCACTGGAGCATATCCGTTT
		Ef1-alpha Rev	TTTGGCCCTACTGGTTTGAC
